# Supplementary material for: Macrophages reprogramming improves immunotherapy of IL-33 in peritoneal metastasis of gastric cancer
Source: EMBO Mol Med. 2024 Jan 18;16(2):251–66. doi: 10.1038/s44321-023-00012-y (PMC10897402; doi:10.1038/s44321-023-00012-y)
Supplement: Supplementary file 3 — Dataset EV1 [file 44321_2023_12_MOESM3_ESM.xlsx]

## Sheet: Sheet1
Dataset EV1. Clinicopathological characteristics of gastric cancer patients.
Case ID	Survival Status	Date of Last Known Alive	Survival Time (months)	Date of Diagnosis	Gender	Age at Histological Diagnosis	Neutrophil (10^9/L)	Lymphocyte (10^9/L)	Monocyte (10^9/L)	Platelet (10^9/L)	C-reactive Protein (mg/L)	NLR	LMR	PLR	Lauren Classification	8th AJCC Stage	8th T Stage	8th N Stage	Vascular Invasion	Neural Invasion	E-cadherin	PD-L1 CPS	Intensity Score of IL-33	Percentage of IL-33 Positive Cells	Percentage of IL-33 Positive Cells (Grade)	IL-33 Hscore
001	Alive	2020-11-01	22	2018-12-10	Male	72	4.7	1.0	0.5	306	6	4.7	2	306	Intestinal type	IV	4	2	Positive	Positive	Positive	10	2	40%	2	4
002	Dead	2020-07-01	18	2018-12-04	Male	72	3.2	1.3	0.4	168	4.2	2.46154	3.25	129.231	Mixed	III	3	2	Positive	Positive	Positive	0	1	10%	1	1
003	Alive	2020-11-15	22	2019-01-04	Female	56	1.4	2.2	0.4	354	3.4	0.636364	5.5	160.909	Intestinal type	III	2	2	Positive	Positive	Positive	20	1	15%	1	1
004	Alive	2020-11-15	22	2019-01-02	Male	68	3.7	1.8	0.2	193	2.2	2.05556	9	107.222	Intestinal type	III	3	1	Positive	Positive	Positive	0	2	15%	1	2
005	Alive	2020-11-15	23	2018-11-20	Male	62	3.9	1.5	0.7	230	53.9	2.6	2.14286	153.333	Mixed	III	3	1	Positive	Positive	Positive	0	3	15%	1	3
006	Alive	2020-11-15	23	2018-11-18	Female	58	3.0	2.3	0.7	238	7.5	1.30435	3.28571	103.478	Diffuse type	III	2	3	Positive	Positive	Positive	0	3	30%	2	6
007	Alive	2020-11-15	23	2018-12-13	Male	49	5.7	4.0	0.4	218	5.3	1.425	10	54.5	Intestinal type	III	3	2	Positive	Positive	Positive	0	3	30%	2	6
008	Alive	2020-11-15	23	2018-12-13	Female	50	2.0	1.4	0.2	248	2.1	1.42857	7	177.143	Diffuse type	III	2	3	Negative	Positive	Positive	0	3	30%	2	6
009	Alive	2020-11-15	23	2018-12-12	Female	74	6.7	2.2	0.4	173	4.0	3.04545	5.5	78.6364	Intestinal type	III	3	1	Positive	Positive	Positive	0	2	20%	1	2
010	Alive	2020-11-15	23	2018-12-10	Male	73	2.0	1.5	0.4	144	7.1	1.33333	3.75	96	Mixed	III	3	2	Positive	Positive	Positive	1	3	0.4	2	6
011	Alive	2020-11-15	23	2018-12-06	Male	60	3.7	1.3	0.2	279	2.9	2.84615	6.5	214.615	Diffuse type	III	4	3	Positive	Positive	Positive	4	3	55%	3	9
012	Alive	2020-11-15	23	2018-12-06	Male	82	2.0	1.6	0.5	176	9.9	1.25	3.2	110	Diffuse type	III	3	3	Positive	Positive	Positive	5	1	0.04	0	0
013	Dead	2020-04-12	16	2018-12-06	Male	74	9.4	0.6	0.9	129	129.3	15.6667	0.666667	215	Mixed	III	4	3	Positive	Positive	Positive	1	3	35%	2	6
014	Alive	2020-11-15	23	2018-12-06	Female	61	3.5	1.6	0.3	110	10.4	2.1875	5.33333	68.75	Mixed	III	3	2	Positive	Positive	Positive	20	1	0.03	0	0
015	Dead	2019-03-01	2	2018-12-06	Female	55	2.4	1.4	0.3	245	5.9	1.71429	4.66667	175	Diffuse type	III	4	3	Positive	Positive	Positive	2	2	40%	2	4
016	Alive	2020-11-15	23	2018-12-06	Male	54	2.4	0.8	0.3	270	10.7	3	2.66667	337.5	Mixed	III	3	2	Positive	Positive	Positive	2	2	30%	2	4
017	Dead	2019-02-01	1	2018-12-06	Male	74	2.0	1.3	0.3	188	29.1	1.53846	4.33333	144.615	Mixed	III	4	3	Positive	Positive	Negative	2	2	15%	1	2
018	Alive	2020-11-15	23	2018-12-06	Male	54	3.7	1.7	0.4	211	6.5	2.17647	4.25	124.118	Mixed	III	3	2	Negative	Positive	Positive	0	2	20%	1	2
019	Alive	2020-11-15	23	2018-12-04	Male	65	3.1	1.9	0.5	460	9.3	1.63158	3.8	242.105	Mixed	III	4	3	Positive	Positive	Positive	5	3	70%	3	9
020	Alive	2020-11-15	23	2018-12-04	Male	44	5.2	1.4	0.5	594	8.9	3.71429	2.8	424.286	Mixed	III	4	3	Positive	Positive	Positive	5	3	70%	3	9
021	Dead	2019-11-17	11	2018-12-04	Female	47	3.6	0.9	0.3	309	7.9	4	3	343.333	Mixed	III	4	2	Positive	Positive	Positive	10	3	15%	1	3
022	Alive	2020-11-15	24	2018-10-23	Female	83	2.7	2.2	0.4	270	15.9	1.22727	5.5	122.727	Diffuse type	III	4	1	Positive	Positive	Positive	0	1	30%	2	2
023	Alive	2020-11-15	24	2018-10-22	Male	60	3.5	1.4	0.5	185	2.8	2.5	2.8	132.143	Mixed	III	3	3	Positive	Positive	Positive	3	2	10%	1	2
024	Alive	2020-11-15	24	2018-10-22	Male	62	3.3	1.9	0.3	156	2.8	1.73684	6.33333	82.1053	Mixed	IV	3	3	Positive	Positive	Positive	6	1	15%	1	1
025	Alive	2020-11-15	24	2018-10-20	Male	70	3.6	0.9	0.4	152	3.4	4	2.25	168.889	Mixed	III	4	3	Positive	Positive	Positive	60	3	15%	1	3
026	Alive	2020-11-15	24	2018-10-20	Male	64	2.8	1.5	0.7	145	3.5	1.86667	2.14286	96.6667	Diffuse type	III	3	3	Positive	Positive	Positive	15	3	30%	2	6
027	Alive	2020-11-15	24	2018-11-14	Female	55	2.1	1.8	0.4	332	2.4	1.16667	4.5	184.444	Mixed	III	3	2	Positive	Positive	Positive	10	3	50%	2	6
028	Alive	2020-11-15	24	2018-11-08	Male	54	2.0	1.7	0.4	204	5.0	1.17647	4.25	120	Intestinal type	III	3	3	Negative	Positive	Positive	1	3	10%	1	3
029	Dead	2019-04-09	5	2018-11-06	Male	73	5.8	1.3	0.5	238	17.5	4.46154	2.6	183.077	Mixed	III	3	3	Positive	Positive	Positive	2	2	10%	1	2
030	Dead	2020-04-16	17	2018-10-25	Male	75	4.7	1.7	0.7	274	61.7	2.76471	2.42857	161.176	Intestinal type	III	3	3	Negative	Positive	Positive	10	1	10%	1	1
031	Alive	2020-11-15	27	2018-08-07	Male	65	3.8	1.1	0.4	334	5.9	3.45455	2.75	303.636	Intestinal type	IV	3	3	Positive	Positive	Positive	15	1	30%	2	2
032	Alive	2020-11-15	28	2018-06-25	Female	68	2.9	1.7	0.3	142	1.7	1.70588	5.66667	83.5294	Mixed	III	3	3	Positive	Positive	Positive	20	1	30%	2	2
033	Dead	2020-08-27	25	2018-07-24	Male	59	1.6	1.5	0.3	192	3.3	1.06667	5	128	Mixed	III	4	2	Positive	Positive	Positive	2	2	40%	2	4
034	Alive	2020-11-15	28	2018-06-19	Male	65	3.5	1.0	0.3	157	1.1	3.5	3.33333	157	Mixed	III	4	1	Positive	Positive	Positive	20	1	40%	2	2
035	Dead	2018-10-16	3	2018-07-13	Male	79	9.2	0.7	0.5	158	58.2	13.1429	1.4	225.714	Diffuse type	III	4	3	Positive	Positive	Negative	3	2	8%	1	2
036	Dead	2019-10-20	15	2018-07-13	Male	80	3.6	0.8	0.5	221	58.6	4.5	1.6	276.25	Mixed	III	4	3	Positive	Positive	Negative	15	1	10%	1	1
037	Alive	2020-11-15	28	2018-07-09	Male	67	2.4	1.4	0.3	110	2.1	1.71429	4.66667	78.5714	Intestinal type	III	3	2	Negative	Negative	Positive	5	1	10%	1	1
038	Alive	2020-11-15	28	2018-07-09	Male	68	3.9	1.8	0.3	284	2.5	2.16667	6	157.778	Diffuse type	III	4	3	Positive	Positive	Negative	3	1	20%	1	1
039	Alive	2020-11-15	28	2018-07-10	Male	52	2.7	1.8	0.5	309	2.7	1.5	3.6	171.667	Mixed	III	3	3	Positive	Positive	Positive	20	1	10%	1	1
040	Dead	2018-12-19	5	2018-07-09	Male	80	2.2	0.7	0.3	229	2.4	3.14286	2.33333	327.143	Intestinal type	III	3	2	Positive	Positive	Positive	30	3	10%	1	3
041	Dead	2019-04-28	9	2018-07-05	Male	78	2.7	1.5	0.3	181	2.9	1.8	5	120.667	Diffuse type	IV	3	3	Positive	Positive	Positive	60	2	50%	2	4
042	Alive	2020-11-15	29	2018-05-25	Male	62	4.6	0.8	0.2	183	4.0	5.75	4	228.75	Diffuse type	III	4	3	Positive	Positive	Positive	2	1	0	0	0
043	Alive	2020-11-15	29	2018-05-21	Male	60	1.9	1.3	0.1	156	2.6	1.46154	13	120	Mixed	III	3	2	Positive	Positive	Positive	15	3	30%	2	6
044	Dead	2019-04-11	9	2018-06-21	Male	61	10.6	1.0	1.1	361	46.1	10.6	0.909091	361	Intestinal type	III	3	3	Negative	Positive	Positive	15	2	10%	1	2
045	Dead	2020-08-30	26	2018-06-21	Male	79	6.2	1.1	0.6	128	12	5.63636	1.83333	116.364	Diffuse type	III	2	3	Positive	Negative	Positive	30	2	20%	1	2
046	Alive	2020-11-17	29	2018-06-07	Female	57	1.3	2.2	0.3	168	2.2	0.590909	7.33333	76.3636	Mixed	III	3	3	Positive	Positive	Positive	20	3	15%	1	3
047	Alive	2020-11-17	29	2018-06-05	Male	60	3.3	1.9	0.5	162	1.8	1.73684	3.8	85.2632	Intestinal type	IV	3	3	Positive	Positive	Positive	5	1	20%	1	1
048	Dead	2018-09-23	3	2018-06-05	Male	74	2.0	1.5	0.3	210	3.0	1.33333	5	140	Diffuse type	III	3	3	Positive	Positive	Negative	30	1	20%	1	1
049	Alive	2020-11-17	29	2018-06-05	Male	61	3.2	1.6	0.3	203	2.4	2	5.33333	126.875	Diffuse type	III	4	2	Positive	Positive	Positive	0	2	8%	1	2
050	Alive	2020-11-17	30	2018-05-03	Male	69	2.9	1.6	0.3	332	3.6	1.8125	5.33333	207.5	Mixed	III	3	1	Negative	Positive	Positive	10	2	30%	2	4
051	Alive	2020-11-17	30	2018-05-01	Male	54	3.1	1.6	0.4	370	3.3	1.9375	4	231.25	Mixed	III	3	1	Positive	Positive	Positive	5	0	0	0	0
052	Alive	2020-11-17	30	2018-05-10	Male	77	2.1	1.6	0.2	158	3.0	1.3125	8	98.75	Intestinal type	III	4	1	Negative	Positive	Positive	1	1	0	0	0
053	Alive	2020-11-17	30	2018-05-13	Male	58	2.9	1.4	0.3	74	3.9	2.07143	4.66667	52.8571	Mixed	III	3	3	Positive	Positive	Positive	40	1	30%	2	2
054	Dead	2019-12-25	19	2018-05-10	Male	67	4.6	2.9	0.6	344	4.4	1.58621	4.83333	118.621	Mixed	III	3	3	Positive	Positive	Negative	50	2	40%	2	4
055	Alive	2020-11-17	30	2018-05-12	Male	65	1.9	1.1	0.3	142	3.5	1.72727	3.66667	129.091	Diffuse type	III	4	3	Negative	Positive	Positive	2	1	15%	1	1
056	Alive	2020-11-17	30	2018-05-15	Male	63	2.4	1.8	0.4	115	1.5	1.33333	4.5	63.8889	Intestinal type	III	3	3	Positive	Positive	Positive	2	3	40%	2	6
057	Alive	2020-11-17	30	2018-05-16	Male	64	6.5	1.2	0.5	231	1.9	5.41667	2.4	192.5	Mixed	III	3	3	Positive	Positive	Negative	2	1	0	0	0
058	Alive	2020-11-17	30	2018-05-14	Male	69	4.5	1.4	0.6	271	3.9	3.21429	2.33333	193.571	Mixed	III	3	2	Positive	Positive	Positive	5	1	25%	1	1
059	Alive	2020-11-17	30	2018-05-08	Male	24	2.9	2.5	0.4	300	4.3	1.16	6.25	120	Mixed	III	3	2	Negative	Negative	Positive	3	3	40%	2	6
060	Alive	2020-11-17	30	2018-05-02	Female	56	2.5	2.0	0.3	195	2.0	1.25	6.66667	97.5	Mixed	III	3	2	Positive	Positive	Positive	10	1	0.03	0	0
061	Alive	2020-11-17	31	2018-03-28	Male	73	3.2	1.3	0.5	290	4.4	2.46154	2.6	223.077	Mixed	III	3	3	Positive	Positive	Positive	15	1	25%	1	1
062	Alive	2020-11-17	30	2018-05-03	Male	60	3.5	2.0	0.3	206	3.3	1.75	6.66667	103	Mixed	III	3	2	Positive	Positive	Positive	0	1	2%	0	0
063	Alive	2020-11-17	31	2018-03-28	Male	66	2.4	1.0	0.1	175	2.0	2.4	10	175	Mixed	III	3	3	Positive	Positive	Positive	5	2	30%	2	4
064	Alive	2020-11-17	31	2018-03-28	Male	56	3.3	1.2	0.3	137	3.4	2.75	4	114.167	Mixed	III	4	2	Negative	Positive	Positive	60	3	35%	2	6
065	Dead	2020-05-10	24	2018-04-27	Female	69	8.2	1.2	0.5	475	43.0	6.83333	2.4	395.833	Intestinal type	III	3	2	Positive	Positive	Positive	2	2	20%	1	2
066	Alive	2020-11-17	31	2018-03-26	Male	68	2.6	2.0	0.4	149	2.9	1.3	5	74.5	Mixed	III	4	2	Negative	Positive	Negative	15	1	30%	2	2
067	Dead	2019-05-03	12	2018-04-26	Male	60	2.3	1.4	0.3	189	2.8	1.64286	4.66667	135	Mixed	III	4	3	Negative	Positive	Negative	20	1	0.03	0	0
068	Alive	2020-11-17	31	2018-03-24	Female	52	2.1	1.7	0.3	298	3.1	1.23529	5.66667	175.294	Diffuse type	III	4	3	Positive	Positive	Positive	2	3	60%	3	9
069	Alive	2020-11-17	31	2018-03-24	Male	60	3.6	1.8	0.5	179	3.3	2	3.6	99.4444	Intestinal type	III	3	2	Negative	Positive	Positive	20	1	10%	1	1
070	Alive	2020-11-17	31	2018-03-25	Male	63	4.0	1.5	0.4	125	4.3	2.66667	3.75	83.3333	Intestinal type	III	4	3	Positive	Positive	Positive	15	3	30%	2	6
071	Alive	2020-11-17	31	2018-03-19	Male	67	2.6	1.6	0.4	174	2.6	1.625	4	108.75	Intestinal type	III	3	2	Negative	Positive	Positive	0	2	30%	2	4
072	Alive	2020-11-22	31	2018-04-19	Male	59	2.6	1.1	0.3	134	10.8	2.36364	3.66667	121.818	Mixed	IV	3	3	Positive	Positive	Positive	5	2	10%	1	2
073	Alive	2020-11-22	31	2018-04-09	Male	56	1.6	2.1	0.1	148	1.5	0.761905	21	70.4762	Diffuse type	III	3	2	Negative	Positive	Positive	20	2	30%	2	4
074	Alive	2020-11-22	31	2018-04-03	Male	56	3.9	1.5	0.3	208	3.5	2.6	5	138.667	Mixed	III	4	3	Positive	Positive	Negative	2	3	50%	2	6
075	Alive	2020-11-22	32	2018-03-10	Female	63	3.5	1.8	0.2	164	1.9	1.94444	9	91.1111	Mixed	III	4	2	Positive	Positive	Positive	0	3	70%	3	9
076	Alive	2020-11-22	32	2018-03-11	Male	73	4.7	1.7	0.5	225	15	2.76471	3.4	132.353	Intestinal type	III	4	3	Negative	Positive	Positive	3	2	8%	1	2
077	Alive	2020-11-22	32	2018-03-18	Female	54	4.3	3.1	0.3	272	6.3	1.3871	10.3333	87.7419	Intestinal type	III	2	3	Negative	Positive	Positive	30	2	30%	2	4
078	Alive	2020-11-22	32	2018-03-19	Male	68	6.8	1.6	0.7	303	51.1	4.25	2.28571	189.375	Mixed	III	3	2	Negative	Negative	Positive	1	3	40%	2	6
079	Alive	2020-11-22	32	2018-03-20	Female	63	2.3	1.8	0.3	232	2.6	1.27778	6	128.889	Mixed	III	2	3	Positive	Positive	Positive	5	3	70%	3	9
080	Dead	2019-01-25	10	2018-03-20	Male	72	3.1	1.0	0.3	260	2.6	3.1	3.33333	260	Intestinal type	III	3	3	Positive	Positive	Positive	20	2	30%	2	4
081	Alive	2020-11-22	32	2018-03-20	Female	63	2.9	1.6	0.3	190	1.9	1.8125	5.33333	118.75	Intestinal type	III	3	2	Positive	Positive	Positive	5	2	20%	1	2
082	Alive	2020-11-22	32	2018-03-20	Female	54	3.1	1.6	0.3	242	2.0	1.9375	5.33333	151.25	Diffuse type	III	3	3	Positive	Positive	Positive	20	0	0	0	0
083	Alive	2020-11-22	32	2018-03-15	Male	68	2.7	1.4	0.3	152	3.3	1.92857	4.66667	108.571	Intestinal type	III	4	3	Positive	Positive	Positive	15	3	25%	1	3
084	Alive	2020-11-22	32	2018-03-15	Male	75	3.6	1.8	0.4	188	1.7	2	4.5	104.444	Diffuse type	III	3	3	Positive	Positive	Positive	5	3	20%	1	3
085	Alive	2020-11-22	32	2018-03-15	Male	46	4.0	1.7	0.4	162	2.5	2.35294	4.25	95.2941	Diffuse type	IV	3	3	Positive	Positive	Positive	1	1	2%	0	0
086	Alive	2020-11-22	32	2018-03-13	Male	63	4.1	1.7	0.3	363	1.9	2.41176	5.66667	213.529	Diffuse type	III	3	3	Positive	Positive	Negative	0	2	55%	3	6
087	Dead	2020-01-16	22	2018-03-13	Male	65	2.7	1.3	0.5	194	2.1	2.07692	2.6	149.231	Diffuse type	III	4	3	Positive	Positive	Positive	1	1	15%	1	1
088	Alive	2020-11-27	32	2018-03-12	Male	79	2.3	0.9	0.4	81	1.4	2.55556	2.25	90	Intestinal type	III	3	2	Positive	Positive	Positive	0	3	60%	3	9
089	Dead	2018-10-20	7	2018-03-12	Female	67	3.0	1.4	0.2	278	3.7	2.14286	7	198.571	Mixed	III	4	3	Positive	Positive	Positive	3	3	25%	1	3
090	Alive	2020-11-27	32	2018-03-12	Male	49	1.5	1.7	0.2	303	1.7	0.882353	8.5	178.235	Diffuse type	III	3	2	Positive	Positive	Positive	0	1	0.02	0	0
091	Alive	2020-11-27	32	2018-03-08	Male	74	3.5	1.9	0.5	134	2.1	1.84211	3.8	70.5263	Mixed	III	3	1	Positive	Positive	Positive	2	1	0.02	0	0
092	Alive	2020-11-27	32	2018-03-08	Female	54	1.9	1.8	0.2	148	1.4	1.05556	9	82.2222	Mixed	III	3	2	Positive	Positive	Positive	2	3	30%	2	6
093	Alive	2020-11-27	32	2018-03-06	Male	68	2.8	1.5	0.5	333	1.9	1.86667	3	222	Mixed	III	3	2	Positive	Negative	Positive	20	3	0.02	0	0
094	Alive	2020-11-27	32	2018-03-06	Male	64	4.4	0.9	0.2	238	25.4	4.88889	4.5	264.444	Mixed	III	3	2	Negative	Positive	Positive	2	1	0.04	0	0
095	Alive	2020-11-27	32	2018-03-02	Male	65	2.9	1.2	0.3	184	3.2	2.41667	4	153.333	Diffuse type	III	3	3	Negative	Positive	Positive	5	2	10%	1	2
096	Alive	2020-11-27	32	2018-03-02	Male	59	3.1	2.3	0.4	217	1.8	1.34783	5.75	94.3478	Intestinal type	III	3	2	Negative	Positive	Positive	15	2	7%	1	2
097	Alive	2020-11-27	33	2018-02-27	Female	48	1.8	2.1	0.3	221	1.8	0.857143	7	105.238	Diffuse type	III	4	3	Positive	Positive	Positive	0	2	40%	2	4
098	Alive	2020-11-27	33	2018-02-23	Male	63	2.8	1.9	0.6	193	4.0	1.47368	3.16667	101.579	Diffuse type	III	4	2	Positive	Positive	Negative	0	3	10%	1	3
099	Alive	2020-11-27	33	2018-02-12	Male	63	2.8	1.4	0.3	166	1.8	2	4.66667	118.571	Diffuse type	III	4	3	Positive	Positive	Positive	20	1	15%	1	1
100	Alive	2020-11-27	33	2018-02-09	Male	70	5.0	2.3	0.6	205	6.0	2.17391	3.83333	89.1304	Diffuse type	IV	2	0	Positive	Negative	Negative	10	1	10%	1	1
101	Alive	2020-11-27	33	2018-02-08	Male	72	6.4	1.9	0.9	268	57.7	3.36842	2.11111	141.053	Diffuse type	III	4	3	Positive	Positive	Negative	5	0	0	0	0
102	Alive	2020-11-27	34	2018-01-25	Male	47	2.8	1.3	0.5	284	1.8	2.15385	2.6	218.462	Intestinal type	III	4	2	Positive	Positive	Positive	1	2	20%	1	2
103	Dead	2020-03-26	26	2018-01-25	Male	67	3.4	1.8	0.5	166	1.0	1.88889	3.6	92.2222	Mixed	III	4	3	Positive	Positive	Positive	1	2	60%	3	6
104	Dead	2019-05-29	16	2018-01-17	Female	78	3.1	2.5	0.4	360	1.4	1.24	6.25	144	Intestinal type	III	3	2	Negative	Negative	Positive	0	2	15%	1	2
105	Alive	2020-11-27	39	2017-07-29	Female	34	2.9	2.1	0.3	148	3.4	1.38095	7	70.4762	Diffuse type	III	4	1	Negative	Positive	Positive	0	1	0	0	0
106	Dead	2020-01-21	29	2017-08-17	Male	67	4.1	2.7	0.5	198	1.8	1.51852	5.4	73.3333	Intestinal type	III	3	1	Positive	Positive	Positive	0	1	10%	1	1
107	Dead	2019-09-30	21	2017-12-29	Male	61	3.1	3.0	0.4	192	2.0	1.03333	7.5	64	Mixed	III	3	3	Positive	Positive	Positive	0	2	20%	1	2
108	Dead	2020-10-31	34	2017-12-29	Male	70	N/A	N/A	N/A	N/A	N/A	N/A	N/A	N/A	Mixed	III	3	2	Positive	Positive	Positive	3	3	50%	2	6
109	Alive	2020-11-27	35	2017-12-07	Male	71	4.3	1.4	0.5	122	2.0	3.07143	2.8	87.1429	Diffuse type	III	3	2	Positive	Positive	Positive	0	2	10%	1	2
110	Dead	2019-05-10	17	2017-11-30	Male	78	4.0	1.3	0.6	216	8.1	3.07692	2.16667	166.154	Diffuse type	III	4	3	Positive	Positive	Positive	0	1	10%	1	1
111	Dead	2019-02-17	15	2017-11-09	Female	67	3.6	3.7	0.4	235	6.9	0.972973	9.25	63.5135	Mixed	III	4	3	Positive	Positive	Positive	0	2	40%	2	4
112	Dead	2018-11-20	12	2017-11-07	Male	63	3.8	1.0	0.3	165	23.8	3.8	3.33333	165	Intestinal type	III	3	2	Positive	Positive	Positive	0	2	15%	1	2
113	Alive	2020-11-27	36	2017-11-02	Female	71	3.1	1.6	0.3	273	14.8	1.9375	5.33333	170.625	Mixed	III	3	3	Positive	Positive	Positive	40	3	60%	3	9
114	Dead	2019-06-18	19	2017-10-31	Female	62	5.4	1.9	0.4	312	2.6	2.84211	4.75	164.211	Diffuse type	III	4	3	Positive	Positive	Positive	10	1	15%	1	1
115	Alive	2020-11-27	37	2017-10-27	Male	59	2.5	0.8	0.3	145	0.8	3.125	2.66667	181.25	Intestinal type	III	3	3	Positive	Positive	Positive	0	1	15%	1	1
116	Alive	2020-11-27	37	2017-10-27	Male	76	2.2	1.0	0.3	224	1.2	2.2	3.33333	224	Diffuse type	III	3	3	Positive	Positive	Positive	5	2	40%	2	4
117	Alive	2020-11-27	37	2017-10-24	Male	52	2.9	1.4	0.2	222	2.2	2.07143	7	158.571	Intestinal type	III	3	2	Negative	Negative	Positive	0	3	30%	2	6
118	Alive	2020-11-27	37	2017-10-19	Male	79	7.4	1.8	0.6	225	26.3	4.11111	3	125	Intestinal type	III	3	2	Positive	Positive	Positive	10	1	0.03	0	0
119	Dead	2017-12-20	2	2017-10-17	Male	64	5.3	1.0	0.7	210	29.7	5.3	1.42857	210	Intestinal type	IV	3	0	Negative	Positive	Positive	0	3	15%	1	3
120	Dead	2020-05-30	31	2017-10-16	Male	63	4.6	1.4	0.3	237	15.8	3.28571	4.66667	169.286	Intestinal type	III	3	3	Positive	Positive	Positive	40	1	25%	1	1
121	Dead	2019-01-19	15	2017-10-16	Male	71	6.2	1.3	0.7	214	16.8	4.76923	1.85714	164.615	Mixed	III	4	3	Positive	Positive	Positive	0	1	30%	2	2
122	Dead	2017-11-21	1	2017-10-13	Male	85	5.0	1.8	0.6	125	1.6	2.77778	3	69.4444	Mixed	III	3	3	Positive	Positive	Positive	10	3	40%	2	6
123	Dead	2020-04-23	31	2017-09-14	Male	63	N/A	N/A	N/A	N/A	N/A	N/A	N/A	N/A	Diffuse type	III	3	3	Positive	Positive	Negative	0	0	0	0	0
124	Dead	2018-09-27	13	2017-08-24	Female	51	2.5	1.5	0.3	335	1.9	1.66667	5	223.333	Diffuse type	III	4	3	Negative	Positive	Positive	0	1	70%	3	3
125	Alive	2020-11-27	39	2017-08-15	Male	63	3.3	1.3	0.3	172	2.1	2.53846	4.33333	132.308	Diffuse type	III	3	3	Positive	Positive	Positive	0	1	35%	2	2
126	Alive	2020-11-27	31	2018-04-19	Male	75	6.9	2.1	0.7	238	2.7	3.28571	3	113.333	Diffuse type	III	3	3	Positive	Positive	Positive	5	2	20%	1	2
127	Alive	2020-11-27	36	2017-11-09	Female	51	1.9	1.0	0.4	205	7.2	1.9	2.5	205	Diffuse type	III	3	3	Positive	Positive	Positive	0	3	0.03	0	0
128	Dead	2020-11-14	36	2017-11-11	Male	55	5.1	2.8	0.6	175	7.4	1.82143	4.66667	62.5	Diffuse type	III	4	3	Negative	Negative	Negative	2	2	30%	2	4
129	Dead	2019-03-16	12	2018-03-15	Male	65	5.2	1.9	0.7	234	63.6	2.73684	2.71429	123.158	Mixed	III	3	3	Positive	Positive	Positive	10	2	4%	0	0
130	Alive	2020-11-27	39	2017-08-22	Male	50	2.1	1.5	0.3	207	1.9	1.4	5	138	Intestinal type	III	4	2	Negative	Positive	Positive	0	1	0.04	0	0
131	Dead	2018-09-07	13	2017-07-23	Female	64	2.9	1.9	0.4	141	2.1	1.52632	4.75	74.2105	Diffuse type	III	3	3	Positive	Positive	Positive	0	1	0.02	0	0
132	Dead	2018-11-06	15	2017-07-29	Female	68	5.4	1.7	0.7	186	2.9	3.17647	2.42857	109.412	Diffuse type	III	3	3	Positive	Positive	Positive	1	2	30%	2	4
133	Alive	2020-11-28	38	2017-09-05	Male	62	4.0	1.4	0.4	126	1.9	2.85714	3.5	90	Mixed	III	3	3	Negative	Positive	Positive	0	2	30%	2	4
134	Dead	2019-03-12	18	2017-09-07	Male	73	2.6	1.9	0.3	200	2.2	1.36842	6.33333	105.263	Mixed	III	4	3	Positive	Positive	Positive	10	2	40%	2	4
135	Alive	2020-11-28	38	2017-09-12	Female	52	2.7	3.4	0.5	254	2.9	0.794118	6.8	74.7059	Intestinal type	III	2	3	Positive	Positive	Negative	20	1	0.02	0	0
136	Dead	2018-10-19	13	2017-09-14	Female	43	3.2	1.4	0.4	240	1.9	2.28571	3.5	171.429	Diffuse type	III	3	2	Negative	Positive	Positive	10	1	0.02	0	0
137	Dead	2017-11-30	2	2017-09-28	Male	52	4.3	1.6	0.5	173	5.9	2.6875	3.2	108.125	Diffuse type	III	4	3	Positive	Positive	Positive	1	1	70%	3	3
138	Dead	2020-08-16	34	2017-10-12	Female	70	3.7	1.5	0.3	147	10.3	2.46667	5	98	Diffuse type	III	4	3	Positive	Positive	Negative	0	2	8%	1	2
139	Alive	2020-11-28	37	2017-10-19	Female	71	2.7	1.4	0.3	181	4.2	1.92857	4.66667	129.286	Mixed	III	3	2	Positive	Positive	Positive	40	3	40%	2	6
140	Dead	2019-10-03	24	2017-09-27	Male	67	3.5	1.2	0.6	227	6.1	2.91667	2	189.167	Intestinal type	III	4	2	Negative	Positive	Positive	10	2	30%	2	4
141	Alive	2020-11-28	37	2017-10-27	Male	73	2.4	1.2	0.3	192	2.8	2	4	160	Mixed	III	3	3	Positive	Positive	Positive	8	1	15%	1	1
142	Alive	2020-11-28	37	2017-10-11	Male	74	5.4	1.1	0.8	147	19.7	4.90909	1.375	133.636	Intestinal type	III	3	3	Positive	Positive	Positive	2	3	40%	2	6
143	Dead	2018-11-25	13	2017-10-16	Male	55	2.9	1.5	0.4	175	7.2	1.93333	3.75	116.667	Mixed	III	4	3	Positive	Positive	Positive	0	1	25%	1	1
144	Alive	2020-11-28	37	2017-10-20	Male	70	N/A	N/A	N/A	N/A	N/A	N/A	N/A	N/A	Diffuse type	III	4	3	Negative	Positive	Positive	5	2	0.04	0	0
145	Alive	2020-11-28	36	2017-11-28	Male	50	1.4	1.6	0.3	191	7.3	0.875	5.33333	119.375	Diffuse type	III	3	3	Negative	Positive	Positive	5	1	10%	1	1
146	Alive	2020-11-28	35	2017-12-05	Male	69	2.2	1.2	0.5	239	8.0	1.83333	2.4	199.167	Intestinal type	III	3	2	Negative	Positive	Positive	0	1	0.03	0	0
147	Dead	2018-08-19	8	2017-12-19	Male	73	5.8	1.7	0.4	183	2.3	3.41176	4.25	107.647	Intestinal type	III	4	3	Positive	Positive	Positive	0	2	15%	1	2
148	Alive	2020-11-28	35	2017-12-14	Male	73	3.8	2.0	0.6	207	1.9	1.9	3.33333	103.5	Diffuse type	III	2	3	Negative	Positive	Positive	0	2	10%	1	2
149	Alive	2020-11-28	35	2017-12-19	Male	59	5.4	1.6	0.6	323	2.4	3.375	2.66667	201.875	Mixed	III	4	3	Positive	Positive	Positive	0	2	20%	1	2
150	Alive	2020-11-28	34	2018-01-02	Female	64	5.2	0.6	0.1	217	2.0	8.66667	6	361.667	Diffuse type	III	3	3	Positive	Positive	Positive	5	1	60%	3	3
151	Alive	2020-11-28	34	2018-01-08	Male	60	8.2	2.2	0.5	210	1.7	3.72727	4.4	95.4545	Diffuse type	III	3	3	Positive	Positive	Positive	2	2	15%	1	2
152	Alive	2020-11-28	34	2018-01-08	Male	72	2.4	1.3	0.3	189	1.4	1.84615	4.33333	145.385	Diffuse type	III	3	2	Positive	Positive	Positive	1	1	0	0	0
153	Alive	2020-11-28	34	2018-01-13	Male	67	6.7	2.8	0.8	188	1.4	2.39286	3.5	67.1429	Mixed	III	4	2	Negative	Positive	Positive	2	3	60%	3	9
154	Dead	2018-06-26	5	2018-01-16	Male	65	3.2	2.2	0.5	298	29.7	1.45455	4.4	135.455	Diffuse type	III	4	1	Positive	Positive	Positive	0	2	10%	1	2
155	Alive	2020-11-28	34	2018-01-27	Male	76	2.5	1.4	0.4	257	1.5	1.78571	3.5	183.571	Mixed	III	3	1	Positive	Positive	Positive	30	3	30%	2	6
156	Alive	2020-11-28	34	2018-01-26	Female	59	2.0	2.2	0.2	207	1.5	0.909091	11	94.0909	Intestinal type	III	3	2	Positive	Positive	Positive	20	1	30%	2	2
157	Dead	2019-11-09	21	2018-02-05	Male	63	3.7	1.7	0.3	257	2.2	2.17647	5.66667	151.176	Intestinal type	III	4	3	Positive	Positive	Positive	1	2	50%	2	4
158	Dead	2019-05-01	15	2018-01-06	Male	82	1.9	0.8	0.3	184	1.1	2.375	2.66667	230	Intestinal type	III	4	3	Positive	Positive	Positive	5	2	30%	2	4
159	Alive	2020-11-28	33	2018-02-14	Female	54	3.0	1.5	0.4	194	1.8	2	3.75	129.333	Mixed	III	4	1	Positive	Positive	Positive	30	2	30%	2	4
160	Alive	2020-11-28	32	2018-03-08	Male	71	2.6	2.4	0.4	177	1.9	1.08333	6	73.75	Mixed	IV	3	3	Positive	Positive	Positive	2	3	40%	2	6
161	Dead	2020-01-21	22	2018-03-16	Male	65	3.7	2.8	0.6	222	46.5	1.32143	4.66667	79.2857	Intestinal type	III	3	1	Positive	Positive	Positive	0	2	30%	2	4
162	Dead	2018-10-12	7	2018-02-20	Male	75	3.2	1.8	0.4	386	7.0	1.77778	4.5	214.444	Diffuse type	III	4	3	Positive	Positive	Negative	5	3	0.02	0	0
163	Dead	2019-11-01	20	2018-02-23	Female	75	1.9	1.0	0.5	189	4.8	1.9	2	189	Intestinal type	III	3	3	Positive	Positive	Positive	0	2	25%	1	2
164	Dead	2020-03-01	23	2018-03-09	Female	61	1.2	0.6	0.2	134	1.8	2	3	223.333	Diffuse type	III	3	3	Negative	Positive	Positive	0	3	50%	2	6
165	Alive	2020-11-28	31	2018-04-26	Male	72	3.1	1.5	0.5	152	2.9	2.06667	3	101.333	Intestinal type	III	4	1	Positive	Positive	Negative	10	2	8%	1	2
166	Alive	2020-11-28	29	2018-06-04	Male	77	4.3	1.7	0.6	169	4.8	2.52941	2.83333	99.4118	Diffuse type	III	3	2	Positive	Positive	Positive	0	0	0	0	0
167	Alive	2020-11-28	29	2018-06-12	Female	65	2.0	1.7	0.2	238	3.4	1.17647	8.5	140	Intestinal type	III	2	1	Negative	Negative	Positive	10	1	3%	0	0
168	Alive	2020-11-28	28	2018-06-30	Female	59	1.5	1.1	0.4	242	2.8	1.36364	2.75	220	Diffuse type	III	3	2	Negative	Positive	Positive	2	2	55%	3	6
169	Dead	2020-04-01	17	2018-11-01	Female	66	3.4	1.5	0.5	256	3.2	2.26667	3	170.667	Mixed	III	3	2	Positive	Negative	Positive	5	1	10%	1	1
170	Alive	2020-11-28	24	2018-11-16	Male	73	1.5	1.1	0.5	223	2.7	1.36364	2.2	202.727	Mixed	III	3	2	Positive	Positive	Positive	10	1	10%	1	1
