# Supplementary material for: Macrophages reprogramming improves immunotherapy of IL-33 in peritoneal metastasis of gastric cancer
Source: EMBO Mol Med. 2024 Jan 18;16(2):251–66. doi: 10.1038/s44321-023-00012-y (PMC10897402; doi:10.1038/s44321-023-00012-y)
Supplement: Supplementary file 4 — Source Data Fig. 1 [file 44321_2023_12_MOESM4_ESM.zip]

Archive with 30 entries (23 files):
- Figure 1/
- __MACOSX/._Figure 1
- Figure 1/.DS_Store
- __MACOSX/Figure 1/._.DS_Store
- Figure 1/1F/
- __MACOSX/Figure 1/._1F
- Figure 1/1A/
- __MACOSX/Figure 1/._1A
- Figure 1/1B/
- __MACOSX/Figure 1/._1B
- Figure 1/1E/
- __MACOSX/Figure 1/._1E
- Figure 1/1D/
- __MACOSX/Figure 1/._1D
- Figure 1/1C/
- __MACOSX/Figure 1/._1C
- Figure 1/1F/1F-Tumor microenvironment.xlsx
- __MACOSX/Figure 1/1F/._1F-Tumor microenvironment.xlsx
- Figure 1/1A/1A-IL-33 mRNA expression.xlsx
- __MACOSX/Figure 1/1A/._1A-IL-33 mRNA expression.xlsx
- Figure 1/1B/1B-Survival curve.xlsx
- __MACOSX/Figure 1/1B/._1B-Survival curve.xlsx
- Figure 1/1E/1E-Survival curve.xlsx
- __MACOSX/Figure 1/1E/._1E-Survival curve.xlsx
- Figure 1/1D/1D-IL-33 IHC tumor tissue vs normal tissue.tif
- __MACOSX/Figure 1/1D/._1D-IL-33 IHC tumor tissue vs normal tissue.tif
- Figure 1/1D/1D-IL-33 IHC quantification.xlsx
- __MACOSX/Figure 1/1D/._1D-IL-33 IHC quantification.xlsx
- Figure 1/1C/1C-IL-33 IHC H-score.tif
- __MACOSX/Figure 1/1C/._1C-IL-33 IHC H-score.tif
