# Supplementary material for: Macrophages reprogramming improves immunotherapy of IL-33 in peritoneal metastasis of gastric cancer
Source: EMBO Mol Med. 2024 Jan 18;16(2):251–66. doi: 10.1038/s44321-023-00012-y (PMC10897402; doi:10.1038/s44321-023-00012-y)
Supplement: Supplementary file 4 — Source Data Fig. 1 [file 44321_2023_12_MOESM4_ESM.zip › Figure 1/1F/1F-Tumor microenvironment.xlsx]

## Sheet: Sheet1
Group	B-cells	Plasma cells	Basophils	Tregs	CD4+ T-cells	CD4+ memory T-cells	CD4+ naive T-cells	CD8+ T-cells	CD8+ naive T-cells	DC	Eosinophils	Macrophages	Macrophages M1	Macrophages M2	Mast cells	Monocytes	NK cells	NKT	Neutrophils	ImmuneScore	StromaScore	MicroenvironmentScore
Low	0.0366	0.0311	0.0963	0	0	0	0	0	0	0.091	0	0.0671	0.0396	0.0206	0.0017	0.0515	0	0.2458	0	0.1653	0.0244	0.1896
Low	0.0064	0.0329	0.0725	0.007	0	0	0	0	0	0.012	0	0.0265	0.0292	0.0001	0.0074	0	0	0.1184	0	0.0349	0	0.0349
Low	0.0246	0.0123	0	0	0	0	0.0062	0.007	0.0127	0.0176	0	0.0446	0.0509	0.006	0.026	0.0179	0	0.1069	0	0.0918	0.0187	0.1105
Low	0.0018	0.008	0	0	0	0	0	0.0026	0	0.0589	0	0.0919	0.0944	0.0093	0	0.0395	0	0.1381	0	0.1298	0.0367	0.1665
Low	0	0	0.014	0	0	0.0028	0	0	0.0018	0.0023	0	0.0131	0.0148	0	0.0079	0.0226	0	0.03	0	0.0306	0	0.0306
Low	0.0136	0.0196	0.0188	0	0.0018	0.0071	0	0	0.0333	0.043	0	0.0165	0.0282	0	0.004	0	0	0.0372	0	0.0526	0.0004	0.053
Low	0	0.0089	0	0	0	0	0	0	0.0024	0.0187	0	0.0237	0.032	0.0021	0	0	0	0.1089	0	0.0283	0.0008	0.029
Low	0.0097	0.0209	0.0989	0	0	0	0	0	0.0026	0	0	0.0401	0.0572	0.0114	0.0095	0.0192	0	0.0458	0.0044	0.0553	0.027	0.0823
Low	0.062	0.0344	0.008	0	0	0	0	0.0132	0.0009	0.0709	0	0.0668	0.0795	0.0133	0.0012	0.0117	0	0.1532	0	0.1505	0.0582	0.2087
Low	0.0093	0.014	0	0	0	0	0	0	0.0159	0.0169	0	0.026	0.0217	0.0298	0.0087	0	0	0.0418	0	0.0406	0.0019	0.0425
Low	0.064	0.0095	0.1523	0	0	0	0	0	0	0.0728	0	0.1821	0.1403	0.0417	0.0183	0.0996	0	0.1281	0	0.2912	0.0008	0.2921
Low	0	0.0171	0	0	0	0	0	0	0	0.0891	0	0.0421	0.0477	0.0124	0.018	0.0264	0	0.0928	0	0.1171	0.0294	0.1465
Low	0	0.0067	0.0288	0	0	0	0	0	0	0.0302	0	0.0186	0.0272	0.0015	0	0	0	0.1516	0	0.0325	0.0107	0.0433
Low	0.0604	0.0182	0.0068	0	0	0.0019	0	0	0	0.056	0	0.0566	0.0599	0.009	0.0042	0.014	0	0.1566	0	0.1275	0.0001	0.1276
Low	0.0014	0.0636	0.088	0	0	0.0123	0	0	0.0297	0	0	0.0126	0.002	0.0114	0	0	0	0.043	0	0.0093	0	0.0093
Low	0	0.0021	0.0915	0	0	0.0129	0	0.0337	0.0199	0.079	0	0.0772	0.0646	0.0077	0	0.0059	0	0.0828	0	0.1305	0	0.1305
Low	0	0.0044	0.0255	0	0	0	0	0	0	0.049	0	0.0412	0.0553	0.0147	0	0.1246	0	0.3304	0.0054	0.1468	0.0068	0.1536
Low	0.0037	0.0134	0.0388	0	0	0	0	0	0	0.1302	0	0.0492	0.0441	0.0029	0.0057	0.1099	0	0.2943	0	0.1991	0.0052	0.2044
Low	0.0435	0.044	0.055	0	0	0	0	0	0.0047	0.0204	0	0.039	0.0423	0.0161	0	0.0122	0	0.13	0	0.0767	0.0255	0.1022
Low	0	0.0161	0.0021	0	0	0.0042	0	0	0	0	0	0.0298	0.0477	0.0007	0	0	0	0.0198	0	0.0199	0.0071	0.027
Low	0.0157	0.0499	0.1423	0	0	0	0	0.0042	0.006	0.0049	0	0	0.0072	0	0	0	0	0.0675	0	0.0165	0.021	0.0375
Low	0.0182	0.021	0	0	0	0	0	0	0.0003	0	0	0.0112	0.0153	0.0041	0.0034	0	0	0.1027	0	0.0219	0.0051	0.027
Low	0	0.0073	0.0185	0	0	0	0	0.0195	0.0021	0.003	0	0	0.0047	0	0.0049	0	0	0.0701	0	0.0183	0.0148	0.033
Low	0	0.0009	0.0817	0	0	0	0	0	0.0004	0	0	0	0	0	0.0011	0	0	0.0998	0	0.0007	0.0088	0.0096
Low	0.0169	0.0179	0.0523	0	0	0.0057	0	0	0.0079	0.0233	0	0.0614	0.1118	0	0.0164	0	0	0.0647	0	0.0787	0	0.0787
Low	0.1376	0.1074	0.1111	0	0	0	0.0038	0.0177	0.0065	0.0106	0	0.0327	0.0485	0.0158	0.0018	0	0	0.1211	0	0.1336	0	0.1336
Low	0.0075	0.0156	0.0115	0	0	0	0	0	0	0.0569	0	0.1067	0.0899	0.0792	0	0.0187	0	0.0286	0	0.1265	0.025	0.1515
Low	0.0772	0.035	0.0401	0	0	0	0	0.0266	0.0044	0.027	0	0.0416	0.0349	0.0334	0	0	0	0.2623	0	0.1149	0.0106	0.1255
Low	0	0.02	0.075	0	0	0	0	0.0037	0.0075	0.0553	0	0.0339	0.0645	0	0.0029	0.0111	0	0.0388	0	0.0713	0.0402	0.1115
Low	0.032	0.0182	0.0465	0	0	0.001	0	0	0.0015	0.0298	0	0.0231	0.0218	0.0179	0.0048	0	0	0.0493	0.0006	0.0602	0	0.0602
Low	0.0768	0.0803	0.1933	0.0266	0	0	0	0.0005	0.0034	0.02	0	0.0322	0.0412	0.0132	0	0	0	0.1201	0	0.0863	0.002	0.0884
Low	0.0264	0.0086	0	0.0031	0	0.0147	0	0.003	0.0055	0.0914	0	0.1419	0.1153	0.039	0.0229	0.1379	0	0.0767	0	0.2823	0.0547	0.3371
Low	0	0.0106	0.0317	0	0	0	0	0	0	0.0049	0	0.0368	0.0488	0.0013	0.0093	0.0018	0	0.1341	0.0023	0.0367	0.0031	0.0398
Low	0.0913	0.0502	0.0014	0.0056	0.0021	0.0152	0	0.0274	0.0094	0.0682	0	0.0859	0.1033	0.0037	0.0115	0.0322	0	0.1175	0	0.2124	0.0102	0.2226
Low	0.1358	0.0503	0.0098	0.0196	0	0.0019	0.0176	0	0	0.0845	0	0.2219	0.1711	0.0899	0.007	0.0999	0	0.1292	0	0.3661	0.0775	0.4436
Low	0.0698	0.0152	0.0088	0	0	0	0	0	0.0004	0.007	0	0.028	0.0408	0.0047	0.0016	0.0003	0	0.071	0.0006	0.0715	0	0.0715
Low	0.0073	0.0064	0	0	0	0	0	0	0	0.0924	0	0.0918	0.0695	0.0143	0.0014	0.0511	0	0.1239	0	0.1627	0.0714	0.2341
Low	0.0345	0.0619	0.1729	0	0	0.0003	0	0.0032	0.0035	0.0065	0	0.038	0.0474	0.0057	0.0257	0	0	0.0599	0	0.0719	0.0085	0.0804
Low	0.0649	0.0151	0.1913	0	0	0.0105	0	0	0.0029	0.0554	0	0.0905	0.1034	0.0021	0.0132	0.0142	0	0.035	0	0.1588	0.0007	0.1595
Low	0	0.0045	0	0	0	0	0	0	0	0.0742	0	0.0314	0.0361	0.0096	0	0.0053	0	0.1696	0.0003	0.0741	0.0528	0.1269
Low	0	0.0087	0.0692	0	0	0.0154	0	0	0	0.0387	0	0.1031	0.1052	0.0328	0	0.0173	0	0.0185	0	0.1061	0.0118	0.1179
Low	0.0707	0.0385	0.0752	0	0	0.0068	0	0.0045	0.0036	0.035	0	0.0831	0.0947	0.0007	0.0025	0.042	0	0.0555	0	0.1585	0.0136	0.1721
Low	0.1623	0.015	0.0506	0	0.0067	0.0266	0.0196	0.0544	0.0024	0.1276	0	0.1241	0.1013	0	0.0026	0.0496	0.0033	0.1027	0	0.3537	0.0014	0.3551
Low	0.0484	0.0065	0.0421	0.0142	0	0.0177	0.0042	0.0882	0	0.0503	0	0.1106	0.0969	0.0351	0.0116	0.0268	0	0.0644	0	0.2239	0.0246	0.2486
Low	0.1305	0.03	0.0576	0	0	0	0	0.0018	0	0.0266	0	0.0298	0.0468	0.005	0.0046	0	0	0.1746	0	0.1289	0.031	0.1598
Low	0	0.0081	0.0329	0	0	0	0	0	0.0046	0.0002	0	0.0073	0.0177	0	0.0104	0	0	0.1621	0	0.0119	0.0066	0.0186
Low	0.0203	0.0314	0.0324	0	0	0	0	0	0	0.0296	0.0005	0.0142	0.0219	0	0.0033	0	0	0.1703	0	0.0453	0.0056	0.0509
Low	0.0041	0.0709	0.1002	0	0	0	0	0	0	0.0009	0	0.0053	0.0097	0.0011	0	0.0028	0	0.0716	0.0042	0.0115	0.0027	0.0142
Low	0	0.0114	0.1353	0	0	0	0	0	0	0.0348	0	0.0152	0.0207	0.0071	0.0028	0.006	0	0.0487	0	0.0392	0.0118	0.051
Low	0	0.0042	0	0.0154	0	0	0	0	0	0.2521	0	0.0577	0.0393	0.0005	0	0.087	0	0.1557	0	0.2645	0.0824	0.3469
Low	0	0.0046	0	0	0	0	0	0	0	0.1539	0	0.0667	0.0795	0.0016	0.0005	0.0879	0	0.1306	0	0.206	0.0252	0.2312
Low	0.0536	0	0.1285	0.0223	0	0.019	0	0.1115	0.0029	0.0772	0	0.1316	0.1354	0.0195	0.0383	0.0485	0.0023	0.0482	0	0.3087	0.0244	0.3331
Low	0	0	0.0115	0	0	0.0038	0	0	0.0075	0.0677	0	0.0722	0.059	0.0372	0.0146	0.0712	0	0.0478	0	0.1505	0.0436	0.1941
Low	0.0159	0.0142	0.0839	0	0	0.0103	0	0	0	0.0673	0	0.0788	0.0725	0.014	0.0004	0.0415	0	0.1043	0	0.1359	0.0128	0.1488
Low	0.0125	0.0107	0.0193	0	0	0.0109	0	0	0	0.0472	0	0.0634	0.0619	0.0149	0.0199	0.0233	0	0.0599	0.003	0.1129	0.0076	0.1205
Low	0.0547	0.0168	0.0458	0	0	0.0015	0	0.0171	0	0.0639	0	0.0945	0.1054	0.0045	0.0104	0.0584	0	0.1013	0	0.1993	0.0472	0.2465
Low	0	0.0109	0.1328	0	0	0	0	0	0.0162	0.0174	0	0.023	0.0452	0	0.0018	0	0	0.0252	0	0.0281	0.0205	0.0486
Low	0.0273	0.0416	0.1623	0	0	0	0	0	0.0055	0.0462	0	0.0497	0.0529	0.0115	0	0.0346	0	0.0781	0	0.1052	0.0068	0.112
Low	0.0146	0.0391	0.0852	0.0045	0	0	0	0.005	0.0031	0.0104	0	0.039	0.0454	0.0128	0	0.0197	0	0.1292	0	0.0591	0.0104	0.0695
Low	0.0553	0.0408	0.0621	0	0	0.0132	0	0.0373	0.0205	0.1241	0	0.1468	0.0781	0.0719	0	0.2116	0	0.1731	0	0.3834	0.0156	0.399
Low	0.1019	0.0527	0.0795	0	0	0.0043	0	0	0.0032	0.0779	0	0.0194	0.0374	0.0085	0	0	0	0.0817	0	0.1328	0.0334	0.1662
Low	0.0231	0.0384	0	0	0	0	0	0	0	0.0349	0	0.0303	0.0371	0.003	0.0157	0.0159	0	0.1438	0.0031	0.082	0.0134	0.0954
Low	0.1555	0.1009	0.0432	0	0	0.0159	0	0.1039	0.0356	0.0059	0	0.0124	0.0037	0.0053	0.0106	0.0022	0	0.022	0	0.1937	0	0.1937
Low	0.0813	0.0444	0.0919	0	0	0	0	0.0621	0.0067	0.0437	0	0.0943	0.106	0.0097	0.0026	0.0274	0	0.0765	0	0.2076	0.023	0.2306
Low	0.0234	0.0176	0.0269	0	0	0	0	0.0066	0.0043	0.0051	0	0.013	0.016	0.008	0.0179	0	0	0.134	0	0.044	0.0102	0.0543
Low	0	0.0409	0.0182	0	0	0	0	0	0.0032	0.0063	0	0.0119	0.0146	0.0058	0.0019	0	0	0.1207	0	0.0134	0.008	0.0214
Low	0.0416	0.0203	0.0945	0	0	0	0	0	0	0.0136	0	0.0288	0.0418	0.0294	0.0055	0.022	0	0.088	0	0.0743	0.085	0.1594
Low	0.2481	0.0837	0.0185	0	0	0.0172	0.0647	0.1306	0.014	0.0733	0	0.1077	0.111	0.0338	0.021	0.0023	0	0.1287	0	0.3887	0.015	0.4036
Low	0.0202	0.0432	0.0414	0	0	0.0016	0	0	0	0	0	0.0038	0.0023	0.004	0.0052	0	0	0.0057	0	0.0195	0	0.0195
Low	0.0134	0.0032	0	0	0	0.0253	0	0	0	0.1418	0	0.1187	0.1073	0.021	0.0122	0.0586	0	0.1685	0	0.2298	0.0029	0.2327
Low	0.1345	0.0341	0.0535	0	0	0	0.0171	0.1481	0.0047	0.1051	0	0.1678	0.1706	0.018	0	0.022	0	0.0918	0	0.385	0.0426	0.4276
Low	0.0149	0.0207	0.0034	0	0	0	0	0	0	0.1402	0.0052	0.0661	0.0312	0.0572	0.0025	0.0357	0	0.2291	0.001	0.1771	0.0078	0.1849
Low	0	0.0175	0.0065	0	0	0	0	0	0.0005	0.1275	0	0.0277	0.0363	0.0066	0	0.019	0	0.2028	0	0.1161	0.0961	0.2122
Low	0.1364	0.0091	0.151	0.0572	0	0.0588	0.013	0.3252	0.0079	0.3213	0	0.2486	0.1618	0.0607	0.0179	0.2622	0	0.2209	0	0.8744	0.021	0.8954
Low	0.0652	0.0184	0.0499	0	0	0.0138	0	0.0147	0.006	0.1049	0	0.1841	0.1513	0.0454	0	0.1291	0	0.0803	0	0.332	0.0298	0.3618
Low	0.0314	0.0266	0.1002	0	0	0	0	0	0.0208	0.0419	0	0.0146	0.0158	0	0.0096	0.0023	0	0.0711	0.0013	0.0674	0.01	0.0774
Low	0.0004	0.0086	0.001	0	0	0	0	0	0	0.0533	0	0.0696	0.0648	0.0085	0.0098	0.0923	0	0.1118	0.0003	0.1505	0.0131	0.1636
Low	0.1843	0.0506	0.2442	0	0	0.0123	0	0.0065	0.0018	0.0831	0	0.137	0.1489	0.0112	0.0112	0.0071	0	0.1041	0	0.2861	0.0092	0.2953
Low	0	0.0355	0.033	0	0	0	0	0	0.003	0.0009	0	0.0065	0.0133	0	0	0	0	0.0069	0	0.0049	0.0016	0.0066
Low	0	0.0094	0.0561	0	0	0	0	0	0	0.0142	0	0.0115	0.0472	0	0	0	0	0.0699	0	0.0171	0.0281	0.0452
Low	0.0278	0.0382	0.0308	0	0	0	0	0	0	0.0259	0	0.105	0.0894	0.0057	0.0163	0.0531	0	0.1288	0	0.1521	0.0005	0.1526
Low	0.024	0.0056	0.0264	0	0	0.0066	0	0	0.0028	0.0514	0	0.0441	0.0495	0.0156	0.0183	0.036	0	0.1122	0.0004	0.1161	0.0148	0.131
Low	0.0117	0.0101	0.0921	0	0	0.0135	0	0	0.0265	0.0147	0	0.0161	0.025	0.0027	0.0169	0	0	0.0833	0.0003	0.0398	0.006	0.0458
Low	0.0406	0.0474	0.0587	0	0	0	0	0	0.0006	0.0099	0	0.0154	0.0299	0	0	0	0	0.0769	0	0.0439	0.0028	0.0467
Low	0.1688	0.1356	0.1191	0	0	0	0	0	0	0.0148	0	0.0206	0.0374	0.0018	0.0006	0.0104	0	0.1059	0.0063	0.1477	0.0396	0.1872
Low	0	0.0277	0.1083	0	0	0	0	0	0.0013	0	0	0.0118	0.017	0.0063	0	0	0	0.0244	0	0.0079	0.0022	0.0101
Low	0	0.02	0.0036	0	0	0	0	0	0.0001	0.0972	0	0.0299	0.0253	0	0.0053	0.0336	0	0.0756	0.0033	0.1129	0.0058	0.1186
Low	0.0393	0.0508	0.0398	0	0	0.0122	0	0	0.0044	0.0088	0	0.0365	0.0379	0.0103	0	0.0323	0	0.0338	0.004	0.0806	0	0.0806
Low	0.005	0.0218	0.047	0	0	0.0171	0	0	0.0144	0.0257	0	0.0209	0.0274	0.0025	0	0.0137	0	0.0129	0	0.0435	0	0.0435
Low	0.1514	0.0512	0.0287	0	0	0	0	0.0083	0	0.027	0	0.1237	0.1314	0.0114	0.0047	0.019	0	0.1089	0	0.2227	0.0198	0.2425
Low	0.011	0.0379	0.0522	0	0.0091	0.0173	0	0.0283	0.0223	0	0	0.0117	0.0297	0.0021	0	0	0	0.0098	0	0.0401	0.0009	0.041
Low	0.1417	0.0419	0.0934	0	0	0.0091	0.0012	0.0912	0.0225	0.0722	0	0.1085	0.1132	0.0083	0.0069	0.0403	0	0.035	0	0.3072	0.0114	0.3186
Low	0.0075	0.0367	0.0283	0	0	0.0016	0	0	0.0047	0.0169	0	0.1027	0.0982	0.021	0.0012	0.042	0	0.0559	0.0093	0.1197	0.0067	0.1264
Low	0.1971	0.0644	0.0327	0	0.0066	0.0098	0.0847	0.243	0.0145	0.0628	0	0.1106	0.1097	0.0263	0.0117	0.0393	0.0206	0.1194	0	0.4611	0.0298	0.491
Low	0	0.0119	0.0409	0	0	0	0	0	0.0011	0.0035	0	0.0263	0.0213	0.031	0	0	0	0.1009	0	0.0199	0.0152	0.035
Low	0.0262	0.0372	0.0547	0	0	0.009	0	0.0607	0.0039	0.0528	0	0.1094	0.1012	0.0214	0.0054	0.0117	0	0.0989	0	0.1775	0	0.1775
Low	0	0.0177	0.0227	0	0	0	0	0	0.0031	0	0	0.0059	0.0072	0.0115	0.0033	0.0102	0	0.0322	0.0018	0.0141	0.0086	0.0228
Low	0.0497	0.0002	0.1302	0	0	0.0213	0	0.0981	0.0023	0.0941	0	0.1316	0.1109	0.0295	0.0099	0.0511	0	0.1065	0	0.2897	0.0056	0.2953
Low	0	0.0308	0.065	0	0	0	0	0	0.0035	0	0	0.002	0.0142	0	0.0017	0	0	0.0944	0	0.0025	0.0335	0.036
Low	0.1142	0.0298	0.0709	0	0	0.0004	0	0.0117	0.0055	0.0719	0	0.056	0.0789	0	0.0044	0.0177	0	0.1462	0	0.1839	0.0192	0.2032
Low	0.1145	0.1142	0.0278	0.0126	0	0.0078	0	0.0507	0.0103	0.0555	0	0.0317	0.0517	0.0024	0.0146	0.0265	0	0.0478	0	0.1957	0.089	0.2847
Low	0.1038	0.0162	0.1631	0	0	0.0209	0	0	0	0.0554	0	0.0269	0.0506	0	0.0024	0	0	0.0822	0	0.1257	0.0008	0.1265
Low	0.1891	0.0261	0.1199	0	0	0.0081	0.0175	0.0781	0.0042	0.0479	0	0.1654	0.1449	0.0421	0.0081	0.0218	0	0.0996	0	0.3403	0	0.3403
Low	0	0.0072	0	0	0	0	0	0	0	0.0377	0	0.025	0.0311	0.0084	0	0.0078	0	0.0926	0	0.047	0.0253	0.0723
Low	0.208	0.0372	0.0525	0.0454	0	0.0083	0.0001	0.0421	0.0166	0.0737	0	0.0853	0.0915	0.0297	0.0102	0.0533	0	0.16	0	0.3151	0.0503	0.3653
Low	0	0.0469	0.0538	0	0	0	0	0	0	0.0119	0	0.0481	0.0398	0.0241	0	0.0273	0	0.0803	0.0197	0.0713	0.0248	0.0962
Low	0.0215	0.0191	0.0937	0	0	0.0123	0.0122	0.1034	0.0133	0.0415	0	0.0947	0.1072	0.0121	0.0046	0	0	0.0901	0	0.1771	0.0098	0.1869
Low	0.0349	0.0175	0.0107	0.0114	0	0	0	0.0092	0.0138	0.0278	0.0024	0.0514	0.0752	0.0159	0.0161	0.0239	0	0.0961	0.0008	0.111	0.0292	0.1402
Low	0.0232	0.0412	0	0	0	0	0	0	0.0005	0.0189	0	0.0239	0.0259	0.0179	0.0006	0	0	0.0614	0	0.0444	0.0084	0.0528
Low	0.0266	0.011	0.0299	0	0	0.002	0	0	0.0093	0.0378	0	0.0942	0.0911	0.0012	0.0028	0.0188	0	0.1421	0.0004	0.1204	0.0139	0.1343
Low	0.1718	0.012	0.0179	0	0	0.0162	0.0162	0.1257	0.004	0.1158	0	0.1489	0.1385	0.02	0.0227	0.0818	0.0115	0.1067	0	0.4521	0.0059	0.458
Low	0	0.0302	0.0032	0	0	0	0	0	0	0.0024	0	0.0178	0.0311	0.0072	0.0017	0.0097	0	0.0359	0.0006	0.0215	0.0414	0.0629
Low	0.0538	0.0281	0	0	0	0.0057	0	0.0482	0.0116	0.1503	0	0.0471	0.0333	0.0184	0.0027	0.0544	0	0.1822	0	0.2377	0.0092	0.2469
Low	0	0.0022	0.0094	0	0	0.001	0	0	0	0.0689	0	0.0635	0.0969	0.0008	0	0.0539	0	0.0858	0	0.1242	0.1246	0.2488
Low	0.1468	0.0736	0.0271	0	0	0.0068	0.0147	0.1408	0.0029	0.0328	0	0.087	0.0596	0.0362	0.0057	0.0239	0	0.041	0	0.2913	0	0.2913
Low	0	0.0227	0	0	0	0	0	0	0	0.0609	0	0.036	0.0345	0.0134	0.0081	0.0029	0	0.1975	0	0.0719	0.0368	0.1088
Low	0.0803	0.0525	0.0452	0	0	0	0	0	0	0.0287	0	0.0905	0.0739	0.0344	0.0107	0	0	0.1927	0	0.1401	0.0088	0.1489
Low	0.2319	0.0219	0.0986	0	0	0	0.0028	0.005	0	0.0718	0	0.0426	0.0598	0.0097	0.0046	0.0256	0	0.1677	0	0.2543	0.0064	0.2607
Low	0.0265	0.0055	0.0575	0.0335	0	0	0	0.0105	0	0.1406	0	0.1477	0.0701	0.071	0.0116	0.1614	0	0.1727	0	0.3322	0	0.3322
Low	0	0.001	0	0	0	0	0	0	0.0028	0.0615	0	0.0596	0.0412	0.0435	0.0006	0.0335	0	0.1171	0	0.1035	0.0139	0.1174
Low	0.0912	0.0814	0	0.0482	0	0.0054	0	0.0587	0.0085	0.0718	0	0.0753	0.0684	0.0081	0.0061	0.0168	0	0.1446	0	0.2133	0.0134	0.2267
Low	0.0676	0.009	0	0	0	0	0	0	0	0.1299	0	0.0885	0.0547	0.0588	0	0.0747	0	0.1873	0	0.2405	0.031	0.2714
Low	0	0.044	0	0	0	0	0	0	0.006	0.0545	0	0.0321	0.0243	0.041	0	0	0	0.1112	0	0.0577	0.064	0.1217
Low	0.0569	0.0108	0.0733	0	0	0.0154	0	0.0682	0.0119	0.2885	0	0.1085	0.0844	0.0267	0.0146	0.047	0	0.1328	0.0007	0.3896	0.0013	0.3909
Low	0.0925	0.0775	0.0784	0.0525	0	0.0051	0	0	0	0.0264	0.0001	0.0152	0.0164	0.0029	0.0043	0.0123	0	0.0701	0.002	0.1019	0.005	0.1069
Low	0.0433	0.0316	0	0	0	0	0	0	0	0.1477	0	0.0639	0.0377	0.0388	0.0211	0.075	0	0.1664	0	0.234	0.0497	0.2837
Low	0.0728	0.0274	0	0	0	0	0	0	0	0.0881	0	0.1284	0.0998	0.0469	0	0.027	0	0.0576	0	0.2109	0.0258	0.2366
Low	0.0097	0.0064	0.0683	0	0.0127	0.016	0	0	0.015	0.011	0	0.0612	0.0586	0.0151	0.0124	0.0025	0	0.033	0.0004	0.0733	0.0086	0.0819
Low	0.125	0.0301	0.0611	0	0	0.0026	0	0.0228	0	0.0159	0	0.0641	0.0616	0.0476	0	0	0	0.0543	0	0.1519	0.0032	0.1551
Low	0	0.0083	0	0	0	0	0	0	0	0.0084	0	0.01	0.0155	0.0157	0.0018	0	0	0.0374	0	0.0135	0.0567	0.0702
Low	0.0948	0.0413	0.0532	0.0068	0	0.0022	0	0.0092	0.0006	0.1455	0	0.1103	0.0962	0.0075	0.0066	0.1479	0	0.1132	0	0.3429	0.0097	0.3526
Low	0.12	0.0346	0	0.0147	0	0	0	0.0104	0	0.1511	0	0.0976	0.0787	0.0383	0	0.0691	0	0.1641	0	0.2988	0.0962	0.395
Low	0.1102	0.0183	0.0425	0	0	0.0469	0	0.195	0.0304	0.1725	0	0.154	0.1304	0.0169	0.007	0.1146	0	0.1382	0	0.5022	0.0096	0.5118
Low	0.0492	0.0255	0.0157	0	0	0	0	0.0118	0.0007	0.0201	0	0.0186	0.0189	0.017	0.0081	0.0052	0	0.1133	0	0.0753	0	0.0753
Low	0.1218	0.0475	0.007	0	0	0	0	0	0	0.0027	0.002	0.0083	0.0065	0.0377	0	0	0	0.0102	0	0.0899	0.023	0.1129
Low	0.1896	0.0524	0.0265	0	0.0089	0.0174	0	0.0096	0.0062	0.0429	0	0.1276	0.1353	0.009	0.003	0.011	0	0.0314	0	0.2617	0.0078	0.2695
Low	0.0242	0.0044	0.0961	0	0	0.014	0	0.0306	0.0088	0.0763	0	0.0717	0.0677	0.0187	0	0.056	0	0.0863	0	0.1725	0.015	0.1876
Low	0.1461	0.0463	0	0.0599	0	0.0036	0	0	0	0.2815	0	0.2061	0.1258	0.0964	0.0254	0.2144	0	0.219	0	0.5823	0.1768	0.7592
Low	0.0577	0.0094	0.0456	0.0042	0	0	0	0	0	0.2604	0	0.1132	0.0641	0.0327	0.0053	0.109	0	0.2234	0	0.3637	0.0206	0.3844
Low	0.0291	0.0254	0.0068	0	0	0.0084	0	0	0.0027	0.0693	0	0.0554	0.0191	0.04	0.005	0.068	0	0.1047	0.0024	0.1528	0.0608	0.2136
Low	0.0134	0.0122	0.0064	0	0	0.0131	0	0.0154	0.0028	0.0413	0	0.029	0.0252	0.0244	0.0314	0.0057	0	0.0796	0.0004	0.0911	0	0.0911
Low	0.1634	0.0575	0.0449	0	0	0.0118	0.0297	0.1457	0.0116	0.1118	0.0045	0.143	0.1358	0.0191	0.0256	0.0377	0.0108	0.0931	0	0.4283	0.0135	0.4418
Low	0.0283	0.0068	0.0787	0.0341	0.0052	0.0263	0	0.0423	0.0079	0.0387	0	0.0729	0.0581	0.0247	0.0236	0.017	0	0.0647	0	0.152	0.009	0.161
Low	0.0935	0.0375	0	0	0	0	0	0	0.0014	0.0594	0	0.1231	0.0653	0.0943	0.001	0.0838	0	0.1181	0	0.2405	0.0721	0.3126
Low	0.1544	0.0221	0.0747	0.0723	0	0.024	0.0292	0.0851	0	0.1712	0	0.1813	0.1322	0.0306	0.0269	0.0844	0	0.1639	0	0.4689	0.0509	0.5198
Low	0.0398	0.0337	0.0936	0	0	0.0153	0	0	0.0108	0.0422	0	0.088	0.0809	0.0241	0	0	0	0.0289	0	0.1133	0.0223	0.1357
Low	0	0.0337	0	0	0	0	0	0	0.0114	0.0076	0	0.0205	0.0401	0.0061	0	0	0	0.1524	0	0.0187	0.1067	0.1254
Low	0.1949	0.0641	0.0025	0	0	0	0.0129	0.0176	0	0.0577	0	0.1369	0.1056	0.0465	0.0156	0.0364	0	0.0944	0	0.3061	0	0.3061
Low	0	0.0198	0.0972	0	0	0	0	0	0	0.0488	0	0.0409	0.0421	0.017	0.0039	0	0	0.0888	0	0.0624	0	0.0624
Low	0.0471	0.0085	0	0	0	0.0031	0	0.0327	0.012	0.0656	0	0.0421	0.0444	0	0.017	0.0418	0.0018	0.1899	0	0.1654	0.0111	0.1765
Low	0.0604	0.0199	0.1303	0	0	0	0.0126	0.139	0.0023	0.0741	0	0.1208	0.1553	0	0.0075	0.012	0.0353	0.1281	0	0.2994	0.0096	0.309
Low	0	0	0	0	0	0	0	0	0.0004	0.0162	0	0.0891	0.0728	0.0659	0.0105	0.0021	0	0.0346	0	0.0786	0.1239	0.2025
Low	0.0139	0.0071	0.0391	0	0.0023	0.0008	0	0	0.0074	0.0086	0	0.0139	0.0228	0.0028	0	0	0	0.0386	0	0.0258	0.0032	0.029
Low	0.0789	0.0286	0.0008	0.0537	0.0152	0.0217	0	0.0283	0.0003	0.1354	0	0.1513	0.127	0.0223	0.0216	0.0913	0.0007	0.1293	0	0.3485	0.0086	0.357
Low	0.0963	0.0465	0.1228	0	0	0	0	0.0895	0.0117	0.0289	0	0.0811	0.0897	0.0106	0	0.0133	0.014	0.1632	0	0.2154	0.0126	0.228
Low	0.1081	0.0252	0.0458	0.0259	0	0	0.0225	0.1024	0.0048	0.162	0	0.0671	0.0612	0.0162	0.0253	0.0595	0	0.2334	0	0.3496	0	0.3496
Low	0	0.0091	0.0134	0	0	0	0	0	0.0026	0.1165	0	0.087	0.0431	0.0803	0	0.0795	0	0.1245	0.002	0.19	0.0805	0.2705
Low	0.1225	0.0671	0.0842	0	0	0.0102	0	0.12	0.0191	0.07	0	0.0784	0.0797	0.0337	0	0.0666	0	0.1282	0	0.305	0.0172	0.3222
Low	0.2757	0.016	0.0484	0	0	0	0.0239	0.0079	0	0.165	0.0064	0.2837	0.139	0.1638	0.0122	0.1499	0	0.2236	0	0.6005	0	0.6005
Low	0.0067	0.0102	0	0	0	0	0	0	0.0002	0.1179	0	0.0516	0.0628	0.0047	0.0037	0.0488	0	0.1458	0	0.1525	0.0088	0.1613
Low	0.1526	0.0619	0.0648	0	0	0.0294	0	0.1474	0.0186	0.0313	0	0.0795	0.0866	0.0218	0.0076	0.0503	0	0.0603	0	0.3125	0.0125	0.325
Low	0.0318	0.0295	0.0576	0	0	0	0	0	0	0.0447	0	0.1157	0.1326	0.0011	0.0094	0.133	0	0.0447	0.0248	0.2396	0.026	0.2656
Low	0.0436	0.0219	0.0233	0	0	0	0	0	0.0053	0.0463	0.001	0.0711	0.0737	0.019	0.009	0.0227	0	0.1498	0	0.1291	0.0077	0.1368
Low	0.0515	0.0149	0.0583	0.0316	0	0.0155	0	0.0066	0.0073	0.0873	0	0.0717	0.0528	0.0226	0.023	0.0678	0	0.1273	0	0.2053	0.0144	0.2196
Low	0	0.0011	0	0	0	0	0	0	0	0.0232	0	0.0231	0.0352	0.0066	0	0	0	0.145	0	0.0309	0.0544	0.0852
Low	0.1215	0.0695	0.0098	0.03	0	0.0196	0	0.0762	0	0.1352	0	0.1443	0.124	0.0302	0.0113	0.1287	0	0.1454	0.0165	0.4225	0.0713	0.4937
Low	0.0875	0.0172	0.173	0.0211	0	0	0.0033	0.0355	0	0.0771	0	0.1425	0.1365	0.0411	0.0167	0.0462	0	0.1221	0	0.2703	0.0167	0.287
Low	0.2082	0.0834	0.0416	0	0	0.0036	0.0124	0.0515	0.0124	0.0602	0	0.0381	0.05	0.0016	0.0023	0.0196	0	0.1007	0	0.2533	0.0158	0.269
Low	0	0.0019	0	0.0334	0	0.0047	0	0.02	0	0.2001	0	0.0635	0.0611	0.0181	0.0002	0.1194	0	0.1866	0	0.2688	0.0775	0.3464
Low	0.1693	0.081	0.0878	0	0	0.0419	0	0.0253	0.0173	0.0322	0	0.0431	0.0418	0.0015	0	0.002	0	0.0606	0	0.1813	0.0014	0.1826
Low	0.0821	0.0213	0.0681	0	0	0.0161	0.0281	0.0543	0.0032	0.0361	0	0.1038	0.1077	0.0081	0.0141	0.0069	0	0.0559	0	0.1982	0.0059	0.2042
Low	0	0.0497	0	0	0	0	0	0.0064	0.0095	0.0353	0	0.0224	0.0137	0.0163	0	0	0	0.0663	0	0.0427	0.0064	0.0492
Low	0.0839	0.0695	0.0896	0.0153	0	0	0	0	0.0004	0.0386	0	0.0282	0.0311	0.0238	0.0004	0.0066	0	0.0522	0	0.1051	0.1003	0.2054
Low	0.0535	0.0397	0.0392	0	0	0	0	0	0	0.0275	0	0.0158	0.0205	0.0079	0	0	0	0.1624	0.0034	0.0668	0.0328	0.0996
Low	0	0.009	0	0	0	0.0016	0	0	0.0019	0.091	0	0.0777	0.0483	0.0373	0.006	0.0503	0	0.1133	0	0.15	0.0238	0.1738
Low	0.5029	0.1042	0.0558	0	0	0.0094	0.0809	0.1863	0.0134	0.0716	0	0.1427	0.1498	0.0202	0.0284	0.0494	0	0.1274	0	0.6542	0.0488	0.703
Low	0	0.0158	0.1266	0	0	0	0	0	0	0.0271	0	0.0425	0.0461	0.0136	0	0.0072	0	0.0661	0.0043	0.0541	0.0138	0.0679
Low	0.0627	0.0302	0	0	0	0	0	0	0	0.0637	0	0.1222	0.0992	0.0405	0.0097	0.0321	0	0.0797	0.0018	0.1948	0.0126	0.2074
Low	0.0502	0.0166	0.0541	0.0001	0	0.0217	0	0.0082	0.0059	0.2099	0	0.1332	0.0964	0.025	0	0.1247	0	0.1528	0	0.3508	0.0042	0.355
Low	0.0168	0.0198	0.0653	0	0	0.0021	0	0	0.0048	0.0409	0	0.0293	0.0386	0	0.0075	0	0	0.0996	0	0.063	0.0058	0.0688
Low	0.0233	0.0095	0.0092	0	0	0	0	0	0	0.0333	0	0.0273	0.0539	0.0038	0.0104	0.0151	0	0.0948	0.0019	0.0742	0.0643	0.1386
Low	0.1468	0.0788	0.0921	0.0099	0	0.0205	0	0.0398	0.008	0.0792	0	0.1334	0.138	0.0211	0	0.047	0	0.022	0	0.2975	0.0023	0.2998
Low	0.0337	0.0201	0	0.0021	0	0	0	0	0	0.1928	0	0.123	0.0938	0.0469	0.0027	0.0934	0	0.1551	0	0.2971	0.095	0.392
Low	0.1966	0.0528	0	0	0	0	0.0112	0.0273	0.003	0.0478	0	0.0094	0.0171	0	0.0004	0	0	0.1406	0	0.1877	0.0218	0.2095
Low	0	0.0228	0.04	0	0	0	0	0.0001	0.0064	0.0118	0	0.0068	0.0059	0.0115	0.0021	0	0	0.0326	0	0.0139	0.0145	0.0284
Low	0.0074	0.0382	0.0334	0	0	0.0055	0	0	0	0.0294	0	0.0933	0.078	0.0536	0.0014	0	0	0.0969	0	0.0877	0.0148	0.1025
Low	0	0.0209	0.0827	0	0	0	0	0	0	0	0	0	0	0	0	0	0	0.0102	0	0	0.0046	0.0046
Low	0	0.0153	0.0225	0	0	0.0137	0	0.0027	0.0191	0.0859	0	0.1006	0.0644	0.0342	0.0073	0.1166	0	0.0846	0.0029	0.2107	0.0186	0.2292
Low	0.0433	0.0096	0	0	0	0	0	0.0469	0.0163	0.0734	0	0.0684	0.0601	0.0153	0.0178	0.0093	0	0.1685	0	0.1727	0.0024	0.1751
Low	0	0.0086	0	0	0	0	0	0	0	0.0129	0	0.0536	0.0647	0.0337	0.0044	0.0314	0	0.1552	0.0031	0.0703	0.0246	0.0949
Low	0.1266	0.0801	0.0263	0	0	0.0093	0	0.0825	0.0116	0.02	0	0.0323	0.0491	0.0076	0.0441	0	0	0.0357	0	0.2037	0.0128	0.2164
Low	0.1571	0.0195	0.0862	0	0	0	0.0032	0	0	0.0563	0	0.1154	0.0851	0.0843	0	0.0268	0	0.1403	0	0.2371	0.0522	0.2892
Low	0.0549	0.0163	0.0537	0	0	0.0123	0	0	0.0008	0.0345	0	0.0626	0.0757	0.0166	0.0108	0.0124	0	0.0509	0	0.1168	0.0426	0.1594
Low	0.0618	0.0459	0.0918	0	0	0.0233	0	0.0377	0.0179	0.0194	0	0.0954	0.086	0.024	0	0.0222	0	0.0413	0	0.1577	0.0022	0.1599
Low	0.1984	0.1094	0.0187	0.0431	0.0089	0.0381	0.024	0.0893	0.0009	0.0081	0	0.0053	0.0152	0	0.0028	0	0	0.0112	0	0.2085	0.0604	0.2689
Low	0.0876	0.0245	0.0595	0.0444	0.0015	0.0125	0	0.0802	0.0168	0.1804	0	0.1073	0.062	0.0504	0.0398	0.0721	0	0.1106	0	0.3793	0	0.3793
Low	0.0737	0.0415	0.0282	0	0	0.0048	0	0.0332	0	0.0223	0	0.0657	0.0986	0.0067	0.0019	0.0328	0	0.055	0	0.1531	0	0.1531
Low	0.0565	0.0262	0	0	0	0	0	0	0.0019	0.1159	0	0.0427	0.0409	0.0387	0.004	0.0453	0	0.1049	0	0.1763	0.0353	0.2115
Low	0.115	0.025	0.0406	0	0	0.0182	0	0.0816	0.019	0.0761	0	0.0768	0.0847	0.0005	0.0182	0.0228	0	0.0968	0	0.2603	0.0122	0.2725
Low	0.0106	0.0145	0	0	0	0.0028	0	0.0316	0.0066	0.0821	0	0.1634	0.0987	0.1256	0.0095	0.0471	0	0.0538	0	0.2295	0.0731	0.3026
Low	0.0491	0.0281	0	0.0556	0.007	0	0.0061	0.0368	0	0.3199	0	0.0993	0.0874	0.018	0.02	0.025	0	0.223	0	0.3714	0	0.3714
Low	0.0365	0.0126	0.0713	0	0	0.0022	0	0.0425	0.005	0.0287	0	0.0672	0.0848	0	0.001	0.0221	0.0055	0.0448	0.0066	0.1401	0.0073	0.1474
Low	0.1534	0.0788	0.094	0.0061	0	0	0	0.0396	0	0.1212	0	0.1755	0.1208	0.0517	0.0012	0.005	0	0.1206	0	0.3306	0.0206	0.3512
High	0.0302	0.0605	0.0246	0	0	0.0033	0	0	0.0022	0.0294	0	0.047	0.0739	0.0083	0.006	0.0067	0	0.0497	0.0019	0.0808	0.0646	0.1453
High	0.0238	0.0198	0	0	0	0	0	0	0	0.111	0	0.0458	0.0538	0.0079	0	0	0	0.2035	0	0.1204	0.0354	0.1558
High	0.0639	0.0169	0.0479	0.001	0	0.014	0.0399	0.1223	0	0.1093	0	0.1414	0.0837	0.0919	0.0148	0.005	0	0.1383	0	0.3045	0.0012	0.3057
High	0	0.0144	0	0	0	0.0034	0	0	0.0094	0.0231	0	0.0091	0.0081	0.0143	0	0.0045	0	0.0434	0.0014	0.0254	0	0.0254
High	0.0681	0.0621	0.0315	0	0	0.0028	0	0.0187	0.0052	0.0021	0	0.0303	0.0329	0.002	0.0174	0.0036	0	0.0688	0	0.0935	0	0.0935
High	0.1075	0.0264	0.0659	0	0	0	0.0007	0.0625	0.0049	0.0364	0	0.0528	0.0502	0.0183	0.0045	0.0002	0	0.1341	0	0.1759	0	0.1759
High	0.0478	0.0258	0	0	0	0	0	0	0	0.0882	0	0.0894	0.0826	0.0139	0	0.0447	0	0.0711	0	0.1801	0.0455	0.2256
High	0.096	0.0497	0.0225	0	0	0.0007	0.03	0.0369	0	0.1175	0	0.0598	0.0497	0.0246	0	0	0	0.2916	0	0.2068	0.0615	0.2683
High	0.0516	0.0432	0.2419	0	0	0	0	0	0	0.1838	0	0.0811	0.0495	0.0589	0.0175	0.1921	0	0.1506	0	0.3507	0.0089	0.3596
High	0.1667	0.0303	0.0811	0	0	0.0214	0	0.0334	0	0.0884	0	0.1192	0.1047	0.0121	0.0105	0.0037	0	0.0179	0	0.2813	0.0006	0.2819
High	0.0159	0.0109	0	0	0	0	0	0	0	0.0811	0	0.0856	0.0502	0.0619	0.0192	0.0438	0	0.1261	0	0.1637	0.0098	0.1736
High	0.256	0.0718	0.017	0	0	0.0047	0	0.0461	0.0037	0.0472	0	0.0268	0.0347	0.0096	0.0266	0.0151	0	0.069	0	0.2785	0.0204	0.2989
High	0.0501	0.0157	0.0052	0	0	0	0.0001	0.007	0.0013	0.1838	0	0.0761	0.0434	0.0554	0.0134	0.0534	0	0.1728	0	0.2559	0.0051	0.261
High	0	0.0076	0.0104	0	0	0	0	0	0	0.0277	0	0.0319	0.0543	0.0101	0	0.007	0	0.0856	0	0.0444	0.0149	0.0593
High	0.0461	0.0195	0	0	0	0	0	0	0	0.0519	0	0.0937	0.0821	0.0329	0.0019	0.0595	0	0.0438	0	0.1687	0.0483	0.2171
High	0.0511	0.0228	0.0525	0	0	0.0081	0	0	0.0099	0.0552	0	0.1198	0.1412	0.0185	0.0041	0.072	0	0.0269	0.0047	0.2046	0.0099	0.2145
High	0.0522	0.0096	0	0	0	0.0026	0	0.0028	0	0.1249	0	0.094	0.0715	0.0372	0.0098	0.0355	0	0.1805	0	0.2128	0.0195	0.2324
High	0	0.011	0.0283	0	0	0	0	0	0	0.048	0	0.1022	0.0669	0.0931	0.0088	0.0225	0	0.0374	0.0001	0.1211	0.0162	0.1373
High	0	0.0268	0	0	0	0	0	0.0243	0.0125	0	0	0.0038	0	0.0033	0.0047	0	0	0.0732	0	0.0219	0.002	0.0239
High	0.0015	0.0201	0.0279	0	0	0.0073	0	0	0	0.0089	0.0055	0.0273	0.0375	0	0.0022	0	0	0.023	0.0011	0.031	0.0136	0.0446
High	0.1077	0.0544	0.076	0	0	0	0	0.0119	0.0063	0.0365	0	0.1118	0.1133	0.0205	0.0028	0.0181	0	0.0647	0.0015	0.1935	0.0186	0.2122
High	0.3144	0.1155	0.0815	0.0098	0.0028	0.0219	0.0985	0.1695	0.006	0.0784	0	0.1297	0.1227	0.0124	0.0299	0.0291	0.0092	0.1012	0	0.5087	0.025	0.5336
High	0	0.0304	0	0	0	0	0	0	0.002	0.0237	0	0.0333	0.0762	0.0066	0	0	0	0.0159	0	0.038	0.1588	0.1968
High	0.0183	0.0096	0.0871	0	0	0	0	0	0	0.1221	0	0.0915	0.0532	0.0442	0.0102	0.0961	0	0.1505	0	0.2255	0.0168	0.2422
High	0	0.0473	0.0046	0	0	0	0	0.0044	0.0148	0.0612	0	0.0494	0.0407	0.0444	0	0.0296	0	0.1245	0.0033	0.0986	0.0862	0.1848
High	0.1659	0.034	0	0	0	0	0	0.0027	0	0.0577	0	0.0033	0.0155	0	0	0	0	0.2016	0	0.1531	0.019	0.172
High	0.029	0.0114	0	0	0	0	0	0	0	0.1684	0	0.0775	0.0558	0.0158	0	0.0859	0	0.3041	0	0.2405	0.0142	0.2547
High	0.1721	0.0428	0.0319	0	0	0	0	0	0	0.0541	0	0.0289	0.0389	0.016	0	0.0028	0	0.2164	0	0.1719	0.1759	0.3478
High	0.0765	0.052	0	0	0	0.0059	0	0.0451	0.013	0.0217	0	0.101	0.0738	0.0588	0.0013	0.0073	0	0.0686	0.002	0.1699	0.0044	0.1743
High	0.1355	0.043	0.0519	0	0	0	0	0.019	0.0092	0.1202	0.0018	0.0507	0.032	0.0232	0.0188	0.0014	0	0.1109	0	0.2316	0.0006	0.2322
High	0.2542	0.0659	0.0586	0.0436	0	0.0154	0.0111	0.0331	0.0004	0.186	0	0.1492	0.1245	0.046	0.0086	0.0816	0	0.1793	0	0.4751	0.0533	0.5284
High	0.0668	0.008	0.0332	0	0	0	0	0	0	0.1429	0	0.0524	0.0509	0.0068	0.0053	0.0261	0	0.1475	0	0.1957	0.0001	0.1958
High	0.1133	0.0536	0.0624	0	0	0	0.0364	0.2851	0.0214	0.0962	0	0.0704	0.07	0.005	0.0082	0.0078	0	0.1438	0	0.3873	0.0271	0.4144
High	0.1856	0.0219	0.0374	0	0	0	0.0116	0.03	0.0007	0.0337	0	0.0198	0.0255	0.0036	0	0	0	0.08	0	0.1794	0.015	0.1944
High	0.0735	0.0629	0.0599	0.0225	0	0.0009	0	0.0304	0	0.0955	0	0.0849	0.064	0.0267	0.0044	0.0401	0	0.0699	0	0.2192	0.0284	0.2476
High	0.1361	0.0246	0	0.0125	0.0331	0.0412	0.0135	0.095	0.0101	0.0663	0	0.1168	0.1363	0.0086	0.0148	0.0373	0.0236	0.0848	0	0.3487	0.0125	0.3612
High	0.2787	0.0873	0.0416	0	0	0.0079	0.0491	0.1298	0.0168	0.1077	0	0.1531	0.1375	0.0259	0.0139	0.0693	0.0009	0.0827	0	0.5023	0.0562	0.5585
High	0.1502	0.0941	0.1032	0	0	0	0	0.0327	0.002	0.0323	0	0.0976	0.0881	0.0589	0.0014	0.0132	0	0.0356	0	0.2183	0.0741	0.2924
High	0.09	0.057	0	0	0	0.0086	0.0259	0.1189	0.0206	0.0562	0	0.065	0.0562	0.0388	0.0142	0	0	0.0575	0	0.2295	0.0586	0.2882
High	0.0076	0.0077	0.083	0	0	0.0014	0	0.0247	0	0.0537	0	0.0766	0.0684	0.0241	0.003	0.0089	0	0.1428	0	0.1163	0.0542	0.1705
High	0	0.0177	0.0424	0	0	0	0	0	0	0.0404	0	0.0369	0.0301	0.0237	0.0183	0.0029	0	0.0727	0.0009	0.0663	0.0227	0.089
High	0.0978	0.0346	0.0172	0	0	0	0	0	0	0.0253	0.0014	0.0072	0.0152	0.0008	0.0054	0	0	0.0667	0.0008	0.0919	0.0298	0.1217
High	0.0138	0.0091	0	0	0	0.0093	0	0.0207	0.0176	0.0496	0.0014	0.006	0.0085	0.0041	0.0227	0.0042	0	0.0145	0.0009	0.0795	0.0159	0.0954
High	0.0471	0.0454	0.015	0	0	0.0018	0	0	0	0.0288	0	0.0653	0.0829	0.0174	0.0028	0.0414	0	0.0436	0.0028	0.1255	0.0138	0.1393
High	0.0741	0.0395	0	0.0054	0	0	0	0.0089	0	0.0896	0	0.0684	0.0729	0.03	0.014	0.0336	0	0.1136	0	0.1924	0.109	0.3014
High	0.0051	0.0213	0.0618	0.0209	0	0	0	0.0059	0.0014	0.021	0	0.007	0.0269	0	0.0075	0.0088	0	0.0817	0	0.0369	0.0121	0.049
High	0	0	0	0	0	0	0	0	0	0.0435	0	0.0384	0.0254	0.0409	0.0033	0.014	0	0.1203	0.0009	0.0667	0.0696	0.1364
High	0.0944	0.0241	0.0024	0	0	0	0	0.0423	0.0052	0.1729	0	0.092	0.0749	0.0366	0.0124	0.1005	0	0.1786	0.0005	0.3433	0.0671	0.4104
High	0.0772	0.0116	0.0705	0.0142	0	0.0164	0	0	0	0.1003	0	0.1343	0.1271	0.024	0.0026	0.0757	0	0.1334	0	0.2601	0.0188	0.2789
High	0.1256	0.0313	0.0193	0	0	0.0043	0.0242	0.0598	0	0.133	0	0.1061	0.1068	0.014	0.0123	0.062	0	0.1892	0	0.3325	0.0624	0.395
High	0	0.0251	0.0128	0	0	0	0	0.02	0.0082	0.0164	0.0013	0.0075	0.0035	0.0079	0.0193	0	0	0.0481	0.0022	0.0445	0.0122	0.0566
High	0	0.0103	0.0363	0	0	0	0	0	0	0.0985	0	0.0376	0.0265	0.0216	0.0246	0	0	0.2042	0.0026	0.1089	0.0148	0.1237
High	0.0263	0.0194	0.0265	0.0125	0	0	0.001	0.0084	0	0.1811	0	0.0539	0.0493	0.0063	0.0007	0.0365	0	0.1617	0	0.2046	0.0546	0.2592
High	0.2559	0.0422	0	0.0639	0.0087	0.0366	0.0322	0.1398	0.0027	0.1843	0	0.1527	0.1003	0.0418	0.017	0.1114	0	0.171	0	0.5799	0.0722	0.6521
High	0.1034	0.0148	0.0189	0.1127	0.0403	0.0839	0	0.0571	0	0.142	0	0.0948	0.0325	0.0472	0.0234	0.093	0	0.0179	0	0.3693	0	0.3693
High	0.4334	0.0561	0.0761	0	0	0.0341	0.0179	0.1068	0.0183	0.0702	0	0.0912	0.0947	0.0075	0.0011	0.0061	0	0.1376	0	0.4725	0.0387	0.5112
High	0	0.0122	0.0817	0	0	0	0	0	0.0009	0.0109	0	0.0157	0.014	0.0121	0.0066	0.0025	0	0	0.0052	0.0273	0.026	0.0533
High	0.171	0.0697	0	0.0431	0.0371	0.0535	0.025	0.117	0	0.0701	0	0.1053	0.0972	0.0294	0.0276	0.0171	0	0.0293	0	0.3635	0	0.3635
High	0.0057	0.0694	0	0	0	0	0	0.0271	0.0005	0.0947	0	0.0366	0.0334	0.0212	0	0	0	0.1265	0	0.1094	0.046	0.1553
High	0.1259	0.0592	0.1273	0	0	0.0118	0	0.1363	0.0202	0.1148	0	0.1368	0.0928	0.0316	0	0	0	0.1466	0	0.3425	0.0036	0.3461
High	0.0446	0.0152	0.0089	0	0	0	0	0.0592	0.0028	0.019	0.0076	0.0399	0.0425	0.0207	0.0056	0.0244	0	0.1181	0	0.1335	0.0156	0.1491
High	0.1256	0.0024	0.0849	0.0662	0.0306	0.037	0.0762	0.1159	0.0028	0.2093	0	0.1847	0.1713	0.0127	0.0144	0.1702	0	0.1179	0	0.5671	0.0632	0.6304
High	0.0542	0	0	0.0374	0	0.0019	0.0002	0.0035	0	0.1846	0	0.0996	0.0549	0.0571	0.0124	0.0969	0	0.1325	0	0.3008	0.0445	0.3452
High	0.0949	0.0062	0.1236	0.0181	0	0.0066	0	0.049	0.0039	0.1395	0	0.0788	0.086	0.0032	0.016	0.071	0	0.2045	0	0.2995	0.0408	0.3402
High	0	0.0064	0	0	0	0	0	0	0	0.035	0	0.0597	0.0616	0.0391	0.0103	0.0411	0	0.0815	0.0039	0.1	0.0803	0.1803
High	0.1493	0.0428	0.0173	0.0064	0.0036	0.0121	0.0386	0.0763	0	0.0828	0	0.2083	0.198	0.0469	0.0094	0.0748	0	0.1264	0	0.403	0.0344	0.4374
High	0.104	0.0623	0.0977	0.0014	0	0.0053	0	0.0183	0	0.0668	0	0.1206	0.1215	0.027	0.0127	0.0321	0	0.0188	0	0.2363	0.0354	0.2717
High	0.1918	0.0971	0.1186	0	0	0.0005	0.0529	0.2971	0.018	0.0332	0	0.0817	0.106	0.0119	0	0.0726	0	0.0486	0	0.4509	0.0829	0.5338
High	0.175	0.0238	0.0054	0.0124	0.0091	0.0252	0.0346	0.1545	0.0119	0.1663	0	0.1022	0.0959	0.0095	0.0251	0.0515	0	0.0723	0	0.4558	0.0315	0.4873
High	0.049	0.0186	0	0	0	0.0058	0	0	0	0.0564	0	0.1294	0.1318	0.0184	0.0057	0.0323	0	0.0536	0	0.1819	0.0285	0.2104
High	0	0.0045	0.0738	0	0	0	0	0	0	0.0571	0	0.0567	0.0312	0.0475	0	0.0657	0	0.2135	0.0025	0.1213	0.021	0.1424
High	0.2434	0.0511	0.0593	0.0001	0	0.0332	0.0045	0.2015	0.0394	0.0596	0	0.1203	0.0905	0.0307	0	0.0092	0	0.159	0	0.4227	0	0.4227
High	0.0515	0	0.0976	0.0174	0.0071	0.0379	0.0092	0.1585	0.0094	0.0602	0	0.0724	0.0897	0	0.0142	0.0136	0.0184	0.0674	0	0.2639	0.0127	0.2767
High	0.178	0.058	0.0589	0	0.0021	0.0134	0	0.0542	0.0019	0.1246	0	0.0555	0.0482	0.0305	0.0123	0.0375	0	0.056	0	0.3095	0.0466	0.3561
High	0.0075	0.0138	0.0511	0	0	0	0	0	0	0.0588	0	0.0729	0.0844	0.0149	0.0043	0.0356	0	0.0744	0	0.1194	0.0229	0.1423
High	0	0	0.0404	0	0	0	0	0	0	0.0332	0	0.0277	0.0434	0.0185	0	0	0	0.1072	0	0.0406	0.0628	0.1034
High	0.0666	0.024	0	0	0	0	0	0	0	0.0446	0.0011	0.0599	0.0652	0.0197	0.0212	0.0193	0	0.1503	0.001	0.1425	0.1107	0.2532
High	0.024	0.0223	0.103	0.0053	0	0	0	0	0	0.0357	0	0.0615	0.078	0	0.0026	0.0135	0	0.0578	0	0.0915	0.0315	0.123
High	0	0	0	0.0125	0	0	0	0	0	0.1593	0	0.0402	0.0542	0	0	0.0037	0	0.2153	0	0.1355	0.0868	0.2223
High	0	0.0058	0	0	0	0	0	0	0	0.0083	0	0.0243	0.0323	0.0237	0	0.0043	0	0.0369	0.0004	0.0249	0.019	0.0438
High	0.1228	0.0193	0.0508	0	0	0	0	0.006	0	0.0577	0.0096	0.0236	0.0438	0.0027	0.0179	0	0	0.1375	0	0.1584	0.0456	0.204
High	0.0918	0.0276	0.0089	0	0	0	0	0.0043	0	0.1716	0	0.1409	0.0913	0.0617	0.0149	0.1172	0	0.1718	0	0.3605	0.081	0.4415
High	0.1558	0.0419	0.09	0.0611	0	0.0171	0.002	0.0519	0	0.174	0	0.0775	0.0627	0.0165	0.0155	0.0659	0	0.122	0	0.3604	0.0407	0.4011
High	0.0103	0.0109	0	0	0	0	0	0	0	0.0677	0	0.0519	0.0692	0.0042	0	0.0505	0	0.1505	0	0.1203	0.0258	0.1461
High	0	0.0104	0.0353	0	0	0	0.0001	0.0159	0.0052	0.0423	0	0.0079	0.0174	0	0	0	0	0.0783	0	0.0441	0.0172	0.0613
High	0.0334	0	0.0041	0.036	0.0115	0.0361	0.0044	0.1401	0.0079	0.116	0	0.1308	0.1433	0.004	0.012	0.0618	0.0323	0.0536	0	0.3586	0.0645	0.4231
High	0.0517	0.0171	0.0357	0	0.0067	0.0236	0	0.0201	0	0.1096	0	0.0784	0.0932	0	0.0021	0.1029	0	0.0559	0	0.2477	0.1094	0.3571
High	0.4688	0.0157	0	0	0.017	0.0253	0.0954	0.0395	0.0002	0.0767	0	0.0378	0.0516	0	0.0019	0.0091	0	0.139	0	0.4339	0.0694	0.5033
High	0.2118	0.0864	0.0211	0	0	0.0071	0.035	0.0872	0.0028	0.0662	0.0035	0.0843	0.0874	0.0276	0.0244	0.0272	0	0.0966	0	0.3364	0.0182	0.3546
High	0.0665	0.0109	0.0829	0	0	0.0069	0	0	0.0012	0.0505	0	0.1054	0.0931	0.0273	0.0111	0.0166	0	0.0291	0.0007	0.1672	0.0332	0.2004
High	0	0.0076	0.0067	0	0	0	0	0	0	0.0496	0	0.1749	0.1174	0.1088	0.0176	0.0639	0	0.0592	0.0041	0.2067	0.0527	0.2594
High	0.1903	0.017	0.0438	0.0446	0	0	0.0058	0	0	0.2116	0	0.1252	0.0799	0.0528	0.0067	0.1819	0	0.2129	0	0.4771	0.0983	0.5755
High	0.0028	0.0159	0	0	0	0	0	0	0	0.0152	0	0.0003	0.0036	0	0.0025	0	0	0.1427	0	0.0139	0.0012	0.0151
High	0.1219	0.0298	0.092	0.1181	0.0211	0.0496	0	0.0478	0.0327	0.0188	0	0.04	0.0329	0.0004	0.0309	0.0147	0	0.0053	0	0.1968	0	0.1968
High	0	0.005	0.0222	0	0	0	0	0	0	0.0605	0	0.0261	0.0268	0.0145	0.0052	0	0	0.0557	0.0064	0.0655	0.0621	0.1276
High	0.3593	0.0681	0	0.0321	0.0139	0.0134	0.0945	0.1457	0.0004	0.1611	0	0.1842	0.1287	0.0747	0.0285	0.0887	0	0.1557	0	0.6543	0.0372	0.6915
High	0.1992	0.0174	0	0.0511	0.0089	0.0331	0.0248	0.0853	0.0001	0.2259	0.0047	0.1575	0.1441	0.0171	0.0384	0.1266	0	0.2239	0	0.5643	0.0772	0.6416
High	0.016	0.0316	0.1326	0.0178	0	0.0019	0	0	0.0031	0.0551	0	0.0417	0.0722	0	0	0.0603	0	0.0294	0	0.1154	0.04	0.1554
High	0.0334	0.064	0.0226	0	0	0.005	0	0.011	0	0.005	0.0038	0.0197	0.0372	0	0.0018	0.011	0	0.0584	0.0003	0.0573	0.0286	0.0859
High	0	0.0122	0.081	0	0	0	0	0	0	0.0217	0	0.0683	0.064	0.0553	0.0007	0.0471	0	0.0686	0.0024	0.0935	0.036	0.1294
High	0.0226	0.0063	0.0953	0	0	0	0	0	0	0.0224	0	0.016	0.0166	0.0095	0.0006	0	0	0.0234	0	0.0411	0.0238	0.0649
High	0.1949	0.03	0	0.0076	0	0.0217	0.0218	0.1244	0.0088	0.0887	0	0.1599	0.1459	0.0353	0.0351	0.0801	0	0.154	0.0053	0.4589	0.0258	0.4847
High	0.0837	0.0601	0.0864	0.0183	0	0.0096	0	0.056	0.0179	0.0237	0	0.0604	0.0829	0.0208	0.0063	0.0323	0	0.0357	0	0.1749	0.0316	0.2065
High	0	0.0102	0	0	0	0.0005	0	0	0	0.0175	0	0.0604	0.0623	0.0342	0	0.0066	0	0.007	0.0017	0.0575	0.0139	0.0714
High	0.125	0.0419	0.0276	0.0252	0	0	0.0006	0.0923	0.0015	0.1855	0	0.0537	0.041	0.0328	0.0234	0.0252	0	0.117	0	0.3367	0.0446	0.3813
High	0.0422	0.0619	0.1081	0	0	0.0041	0	0.0147	0.0052	0.0498	0	0.0142	0.0272	0	0.0026	0.0096	0	0.0145	0.0073	0.0936	0.0494	0.143
High	0	0.0211	0	0	0	0	0	0	0	0.0447	0	0.0535	0.0507	0.0152	0	0	0	0.1235	0	0.0655	0.0424	0.1079
High	0.2096	0.0065	0.2589	0	0	0	0	0.0947	0	0.0663	0	0.155	0.1462	0.0113	0.0067	0.0008	0	0.0777	0	0.3554	0.0038	0.3591
High	0.1064	0.0478	0.0602	0	0	0.05	0	0.0398	0.0125	0.1504	0	0.2244	0.1489	0.0753	0	0.1875	0	0.0954	0.0011	0.4731	0.0466	0.5196
High	0.0823	0.0038	0.0563	0.0108	0	0.0002	0	0	0	0.1264	0	0.151	0.1272	0.0451	0.0254	0.0879	0	0.1627	0	0.3153	0.0441	0.3594
High	0.0652	0.0106	0	0	0	0	0.0169	0.0288	0	0.1229	0	0.1574	0.1018	0.1051	0.0125	0.0615	0	0.197	0	0.2989	0.075	0.3738
High	0.1203	0.0426	0	0	0.0064	0	0.0429	0.0068	0	0.0781	0	0.0578	0.0528	0.0361	0.0091	0.0062	0	0.0957	0	0.1898	0.0954	0.2852
High	0	0.0387	0.0255	0.0227	0	0	0	0.0289	0.001	0.0463	0	0.0582	0.0414	0.0502	0.0056	0.0068	0	0.0553	0.0003	0.0974	0.0414	0.1388
High	0	0.0215	0	0	0	0	0	0	0	0.0697	0	0.0115	0.0121	0.0227	0.0061	0	0	0.0931	0	0.0582	0.0294	0.0876
High	0	0.0054	0	0.0111	0	0	0	0	0	0.1054	0	0.0774	0.0932	0.0129	0	0.0768	0	0.0557	0	0.1731	0.1924	0.3655
High	0.1318	0.022	0.083	0	0	0	0.0095	0.075	0	0.087	0	0.1064	0.1116	0.0212	0.0102	0.0309	0	0.1534	0	0.2942	0.0332	0.3274
High	0.1377	0.0442	0	0.0321	0.0357	0.049	0.0605	0.1322	0.0033	0.2328	0	0.1154	0.1021	0.0292	0.01	0.0647	0	0.1418	0	0.4857	0.071	0.5567
High	0.2829	0.0547	0	0.0225	0	0	0.0023	0	0	0.3095	0	0.0919	0.058	0.0476	0.0269	0.0345	0	0.15	0	0.4971	0.0278	0.5249
High	0.035	0.0595	0	0	0	0	0	0.0154	0	0.0651	0	0.0301	0.0234	0.0301	0.0041	0	0	0.1094	0	0.0998	0.0413	0.1411
High	0	0.003	0	0	0	0	0	0	0	0.0536	0	0.0829	0.0557	0.0559	0.0118	0.0823	0	0.0777	0.0041	0.1565	0.0308	0.1873
High	0.041	0.0184	0.0417	0	0	0	0	0	0	0.0688	0	0.1596	0.0919	0.1174	0.0164	0.0538	0	0.0625	0.0032	0.2285	0.0214	0.2499
High	0.0487	0.0334	0.0966	0	0	0	0	0	0	0.0631	0	0.0895	0.09	0.0232	0.0076	0.0517	0	0.1488	0	0.1737	0.0343	0.208
High	0.056	0.028	0	0	0	0	0.0097	0.0243	0.0026	0.1458	0	0.0353	0.0321	0.0247	0.0175	0	0	0.1407	0	0.1859	0.0495	0.2355
High	0	0.0041	0.0642	0	0	0	0	0	0	0.0229	0.0056	0.0345	0.0482	0.0209	0.0027	0.0154	0	0.0737	0.0065	0.0584	0.0411	0.0995
High	0.0902	0.0217	0.0142	0	0.0007	0	0.021	0	0	0.0887	0.0034	0.0417	0.0492	0.0168	0.0158	0.017	0	0.0552	0	0.1717	0.0506	0.2222
High	0.1748	0.0303	0.0516	0.1143	0.0269	0.0344	0.0017	0.0684	0.0085	0.2182	0.0074	0.1135	0.0999	0.0269	0.01	0.0854	0	0.1923	0	0.4697	0.0718	0.5415
High	0	0.0328	0.0245	0	0	0	0	0	0.003	0.0222	0	0.0308	0.0269	0.0312	0	0.0084	0	0.0728	0.0011	0.0417	0.0578	0.0995
High	0	0.0165	0.0078	0	0	0	0	0	0	0.0336	0.0083	0.0109	0.0171	0.0121	0	0.0017	0	0.0957	0.0021	0.0377	0.1139	0.1516
High	0.1448	0.0202	0.0023	0	0.029	0.0089	0.064	0.0406	0	0.1106	0	0.0885	0.078	0.0283	0.0077	0.0432	0	0.1104	0	0.3096	0.0754	0.385
High	0	0.0016	0	0	0	0	0	0.0153	0.0025	0.1464	0	0.1042	0.0608	0.0541	0.0211	0.1203	0	0.1089	0	0.2715	0.093	0.3645
High	0	0.0412	0.0266	0	0	0	0	0.0059	0.0059	0.0911	0	0.0716	0.0545	0.0341	0.0113	0.0194	0	0.0805	0	0.1329	0.0092	0.1421
High	0	0.0142	0	0	0	0.0016	0	0.0066	0	0.0386	0	0.0333	0.0387	0.0132	0	0.0022	0	0.0623	0	0.0538	0.0262	0.08
High	0.02	0.0314	0	0.0121	0	0.0212	0	0.0662	0.0144	0.1477	0	0.1177	0.0713	0.0537	0.0209	0.0341	0	0.1906	0	0.2711	0.0437	0.3148
High	0.1477	0.004	0.0394	0.1987	0.0531	0.0829	0.0299	0.0798	0.0033	0.0347	0	0.0651	0.0597	0.0065	0.0517	0.049	0.0349	0.0018	0.0011	0.3447	0.0442	0.3889
High	0	0.0152	0.0359	0	0	0	0	0	0.0003	0.0501	0	0.0238	0.0321	0.0001	0.0042	0.0087	0	0.1037	0.0007	0.0583	0.0138	0.0721
High	0.0104	0.0334	0.0542	0	0	0	0	0.0326	0.0084	0.0192	0	0.0278	0.0491	0.0093	0.0033	0	0	0.0994	0	0.0622	0.0756	0.1378
High	0.1917	0.0184	0.0954	0.0406	0	0.0346	0	0.1487	0.0066	0.1007	0	0.1989	0.1823	0.0348	0.0163	0.0744	0.0217	0.0691	0	0.5016	0.0186	0.5201
High	0.1387	0.0308	0.0189	0	0	0.0053	0	0.038	0.001	0.0371	0	0.0807	0.0606	0.0323	0.0074	0	0	0.1198	0	0.2013	0.0343	0.2356
High	0.0993	0.0573	0.0939	0	0	0.014	0	0	0	0.1266	0	0.094	0.0705	0.0226	0.0007	0.0539	0	0.0398	0	0.2497	0.0298	0.2795
High	0.1292	0.0119	0.0569	0	0	0.0078	0	0.0115	0	0.1297	0	0.156	0.1653	0.0454	0.0085	0.0834	0	0.058	0	0.3455	0.0414	0.3869
High	0.0124	0.0061	0	0	0	0	0	0	0	0.1363	0	0.1213	0.0738	0.0746	0.0086	0.0798	0	0.1721	0	0.2389	0.038	0.277
High	0.1455	0.0615	0	0.0029	0	0.0288	0	0.1741	0.0164	0.1149	0.0081	0.1722	0.1066	0.0897	0.0287	0.1025	0	0.0979	0.0042	0.5001	0.0664	0.5665
High	0	0.0072	0	0.0041	0	0.0435	0	0.0243	0.0054	0.1229	0	0.1507	0.0555	0.1111	0	0.0521	0	0.0613	0	0.2333	0.0137	0.247
High	0	0.0084	0.0815	0	0	0	0	0	0	0	0	0	0.005	0	0	0	0	0.072	0	0	0.0362	0.0362
High	0	0.029	0.0732	0	0	0	0	0	0	0.0303	0	0.0114	0.0283	0	0	0.0094	0	0.0456	0.0035	0.0364	0.04	0.0764
High	0	0.0184	0.0046	0	0	0	0	0	0	0.1046	0	0.0626	0.0685	0.0249	0.0024	0.0273	0	0.0432	0.001	0.1319	0.0791	0.211
High	0.2881	0.1114	0.0448	0.0671	0.0196	0.0474	0.0383	0.1495	0.0066	0.0488	0	0.1263	0.1139	0.0794	0.0159	0.0358	0	0.0644	0	0.456	0.0043	0.4603
High	0	0	0	0	0	0	0	0	0	0.0464	0	0.0928	0.0638	0.0615	0.0143	0.0006	0	0.0518	0	0.1027	0.1226	0.2253
High	0	0.0278	0.0797	0	0	0	0	0	0.0064	0.0263	0	0.035	0.0176	0.0234	0.0056	0.005	0	0.0449	0.001	0.0486	0	0.0486
High	0.0101	0.0063	0	0	0	0.0069	0	0.008	0	0.0516	0	0.0511	0.0345	0.0425	0.0159	0	0	0.0244	0	0.0911	0.0754	0.1665
High	0	0.0194	0	0	0	0	0.0028	0.0247	0.0066	0.0064	0	0.0099	0.0025	0.0126	0.0148	0	0	0.0599	0	0.0372	0.0584	0.0957
High	0.0134	0.0038	0	0.0288	0.0062	0.0159	0.0153	0.0352	0	0.1674	0	0.121	0.0829	0.0521	0.0084	0.0671	0	0.1841	0	0.2791	0.0644	0.3435
High	0.1052	0.0196	0.0947	0	0	0	0	0	0	0.0604	0	0.0634	0.0757	0.0169	0.0115	0	0	0.0772	0	0.1603	0.016	0.1763
High	0.0646	0.0606	0.06	0	0	0.0048	0	0.1308	0.009	0.0333	0	0.0471	0.0589	0.0076	0	0	0.0194	0.0835	0	0.1968	0.0009	0.1977
High	0.093	0.0216	0.0454	0.0256	0	0.0155	0	0.0328	0	0.0752	0	0.0977	0.1157	0.0019	0.0077	0.0506	0.0092	0.0388	0	0.2441	0.0116	0.2557
High	0	0.0033	0	0.0131	0	0	0	0.0015	0	0.0859	0	0.1336	0.0854	0.0929	0.0105	0.0222	0	0.0545	0	0.1691	0.042	0.2111
High	0	0.0073	0	0.065	0	0.0147	0	0.002	0	0.1941	0	0.1522	0.1177	0.0411	0	0.1337	0	0.193	0	0.3213	0.1407	0.462
High	0.0827	0.0621	0.0729	0.0933	0.0064	0.0394	0.003	0.0439	0.0039	0.1995	0	0.07	0.0933	0.0045	0.0076	0.0886	0	0.072	0	0.3325	0.1196	0.4521
High	0.1285	0.0692	0.0176	0.0167	0	0	0.02	0.0371	0	0.2112	0	0.0403	0.0348	0	0.0242	0.0795	0	0.1899	0	0.3472	0.0942	0.4414
High	0.1013	0.0396	0	0.0153	0	0.0065	0	0	0	0.1087	0	0.0639	0.0452	0.0394	0.0053	0.0308	0	0.1724	0	0.2067	0.1231	0.3298
High	0	0.0203	0.0202	0	0	0	0	0	0	0.0682	0	0.0784	0.0619	0.0223	0	0.0455	0	0.2625	0	0.1281	0.0072	0.1352
High	0.1805	0.0145	0.0981	0	0	0	0.0181	0	0	0.2782	0	0.1075	0.0777	0.0073	0	0.0877	0	0.1849	0	0.4359	0.0766	0.5125
High	0.004	0.0106	0	0	0	0	0	0	0	0.1587	0	0.0845	0.0483	0.0561	0	0.0067	0	0.1285	0	0.1693	0.0569	0.2262
High	0.3002	0.0711	0.043	0.0022	0	0.0611	0.0316	0.2194	0.0247	0.1429	0	0.2225	0.1608	0.0737	0.0116	0.1163	0	0.1383	0	0.6753	0.1228	0.7981
High	0.0316	0.0407	0.0483	0	0	0	0	0	0	0.0811	0	0.0412	0.0399	0.0273	0	0.0085	0	0.1785	0.0083	0.1138	0.0439	0.1577
High	0.121	0.0354	0.0556	0.0111	0	0	0.0114	0.0175	0.0004	0.0582	0	0.0311	0.0276	0.0581	0	0.0107	0	0.0902	0	0.159	0.1897	0.3488
High	0.1209	0.0406	0.0709	0	0	0	0.021	0.0524	0	0.1586	0.0076	0.1859	0.0913	0.1601	0.0319	0.1021	0	0.181	0.0031	0.4417	0.1485	0.5902
High	0.2677	0.1496	0.0251	0	0	0	0.0223	0.162	0.0181	0.0314	0	0.0618	0.0832	0.0071	0.0178	0.0063	0	0.0407	0	0.3647	0.0378	0.4025
High	0.0281	0.0384	0.0103	0.0038	0	0.0087	0	0.0807	0.0086	0.023	0	0.0128	0.0197	0.001	0.0061	0	0	0.054	0	0.1005	0.0076	0.1081
High	0.0003	0	0.0434	0	0	0	0	0	0.0043	0.0243	0	0.091	0.0634	0.0502	0.0311	0.0292	0	0.0105	0.0016	0.1183	0.0691	0.1874
High	0	0.0124	0	0	0	0	0	0	0	0.0315	0	0.0174	0.0086	0.0205	0	0	0	0.0278	0	0.0326	0.1098	0.1424
High	0.0161	0.0213	0.0874	0	0	0	0	0	0	0.0371	0.0038	0.0095	0.0288	0.0008	0.0041	0	0	0.1059	0.0003	0.0473	0.0423	0.0896
High	0.1632	0.0475	0.0257	0	0	0	0	0	0	0.039	0	0	0.0203	0	0.0121	0.0097	0	0.1154	0.0003	0.1495	0.0708	0.2203
High	0.1799	0.0051	0.097	0	0	0.0267	0	0.0805	0.0057	0.1395	0	0.1896	0.1533	0.0446	0.0187	0.129	0	0.0948	0	0.4915	0.0343	0.5258
High	0	0.0143	0.1048	0	0	0.0002	0	0	0	0.0033	0	0.0172	0.0301	0.0086	0	0	0	0	0	0.0137	0.0225	0.0362
High	0.5544	0.1041	0.0401	0	0	0.0313	0.0684	0.2106	0.0029	0.1818	0.0032	0.1234	0.1079	0.0465	0.0436	0.0334	0	0.071	0	0.7669	0.0849	0.8518
High	0.0584	0.0265	0.1227	0.0339	0	0	0	0	0	0.2306	0	0.0933	0.0415	0.036	0.0489	0.2384	0	0.1883	0.0009	0.447	0.06	0.507
High	0	0.0244	0	0	0	0	0	0	0	0.0173	0	0.0209	0.0323	0	0	0	0	0.038	0	0.0255	0.0262	0.0516
High	0.282	0.0806	0.0743	0	0	0	0.0268	0.0848	0	0.111	0	0.0399	0.0356	0.0231	0.03	0.0478	0	0.1134	0	0.397	0.1188	0.5157
High	0	0.0036	0	0	0	0	0	0	0	0.0522	0.0016	0.068	0.0348	0.0882	0	0	0	0.0719	0	0.0812	0.0258	0.107
High	0.1135	0.0449	0.0341	0.0364	0	0.0174	0	0.0715	0	0.242	0	0.1186	0.0901	0.0359	0.0161	0.0879	0	0.1756	0	0.4331	0.1169	0.55
High	0.3157	0.0377	0.0629	0	0	0.0004	0	0.0287	0	0.0939	0	0.0587	0.0709	0.0134	0.0016	0	0	0.1288	0	0.3324	0.0773	0.4097
High	0	0.0054	0.0754	0	0	0	0	0	0	0.0324	0	0.0138	0.0379	0.0074	0.0074	0.0308	0	0.1185	0.0088	0.0621	0.0672	0.1293
High	0.2152	0.0356	0.1164	0	0	0	0.0827	0.0606	0.0049	0.116	0	0.0799	0.0944	0.003	0.0132	0.059	0	0.1824	0	0.3626	0.081	0.4436
High	0.2464	0.052	0.0644	0.0218	0	0.0183	0	0.1176	0	0.0618	0	0.1032	0.1103	0.0142	0.0223	0.0627	0	0.0482	0.0115	0.417	0.0359	0.4529
High	0	0.0297	0	0	0	0	0.0038	0.0073	0	0.0836	0.0002	0.0317	0.0336	0.0196	0.0115	0.0301	0	0.1131	0.0026	0.1113	0.1404	0.2518
High	0	0.0093	0	0	0	0	0	0	0	0.0577	0	0.0534	0.0542	0.0296	0.005	0.0166	0	0.174	0.0026	0.0902	0.0808	0.171
High	0.5147	0.0669	0	0	0.0014	0.0082	0.1064	0.1112	0	0.1638	0	0.0442	0.0497	0.0127	0.0134	0.0018	0	0.1553	0	0.567	0.0681	0.6351
High	0.0437	0.0094	0.0316	0	0	0	0.0067	0.0222	0	0.086	0	0.0812	0.072	0.0399	0.0136	0.0759	0	0.214	0	0.2151	0.0362	0.2513
High	0	0.0059	0.0028	0	0	0	0	0	0	0.1009	0	0.147	0.0799	0.1027	0.002	0.0926	0	0.0635	0.003	0.2303	0.0232	0.2535
High	0.2549	0.045	0.0899	0	0	0	0.0059	0.0166	0	0.1785	0.0046	0.0801	0.0742	0.0471	0.008	0.04	0	0.1499	0	0.3885	0.106	0.4945
High	0.1117	0.0513	0.0326	0	0	0	0.0093	0.0044	0	0.0523	0	0.033	0.0387	0.0072	0.0021	0.0036	0	0.055	0.0006	0.1385	0.0625	0.201
High	0.0114	0.0153	0	0	0	0	0	0	0	0.0942	0.0068	0.1402	0.0855	0.1207	0.0039	0.0132	0	0.0816	0	0.1798	0.0369	0.2168
High	0.2111	0.0131	0.0075	0.0261	0.0348	0.0728	0.0327	0.1263	0.019	0.1163	0	0.0798	0.0456	0.0435	0.0631	0.0433	0	0.0545	0	0.4498	0.0096	0.4594
High	0.0137	0	0.1016	0	0	0.0066	0	0	0.0018	0.1292	0	0.1931	0.1197	0.0808	0.0106	0.2237	0	0.1099	0.033	0.4022	0.0696	0.4718
High	0.2258	0.0224	0	0.0289	0.0141	0.0119	0.0221	0.048	0	0.1675	0	0.0622	0.0519	0.0089	0.0042	0.0562	0	0.1283	0	0.3853	0.0821	0.4674
High	0.2197	0.0638	0.0561	0.1268	0.0126	0.0592	0.0234	0.182	0.0073	0.1289	0	0.2156	0.1969	0.0473	0.0001	0.08	0	0.1766	0	0.5593	0.1142	0.6735
High	0.2055	0.0917	0.0124	0	0	0.0908	0	0.1605	0.0363	0.1047	0	0.1624	0.1252	0.032	0	0.1321	0	0.1003	0	0.5101	0.0663	0.5764
High	0.0142	0.0437	0.1212	0.033	0	0	0.0084	0.0862	0.0074	0.0043	0	0.0202	0.0277	0.0044	0	0.0097	0	0.1607	0.0116	0.0975	0	0.0975
High	0.2381	0.0174	0	0.0527	0.0253	0.0488	0	0.0484	0.0071	0.07	0	0.0586	0.0428	0.0212	0.0305	0.0396	0	0.0298	0	0.3403	0.0034	0.3437
High	0	0.0009	0.015	0	0	0	0	0	0	0.094	0.0033	0.0295	0.0316	0.0368	0.0057	0.0166	0	0.0774	0.0016	0.1005	0.0901	0.1906
High	0.0058	0	0.0335	0	0	0.0076	0	0	0	0.051	0	0.1479	0.1096	0.0897	0.0158	0.0569	0	0.0716	0.0037	0.1874	0.0816	0.269
High	0.0276	0.0176	0.0243	0	0	0	0	0	0.0008	0.0701	0	0.1192	0.0859	0.1021	0.0143	0.0769	0	0.0949	0.0072	0.2102	0.0148	0.225
High	0.0723	0.0426	0.0192	0.0149	0	0.0171	0	0.0193	0	0.0645	0	0.1211	0.1254	0.0337	0.028	0.0619	0	0.0301	0.0034	0.247	0.0312	0.2782
High	0.0247	0.0104	0.0092	0.0295	0	0.009	0.0023	0.0049	0	0.2213	0	0.069	0.0729	0.013	0.0072	0.0656	0	0.2453	0	0.2618	0.044	0.3058
High	0.0226	0.0262	0	0	0	0	0	0.0449	0.0023	0.0578	0	0.0037	0.0113	0.0056	0.0322	0	0	0.0768	0	0.1075	0.0774	0.1849
High	0.1091	0.0305	0	0	0	0.0038	0	0.0194	0	0.151	0	0.0584	0.0535	0.0529	0	0.0256	0	0.1374	0	0.2423	0.0711	0.3134
High	0.0688	0.0149	0.0458	0	0	0	0	0.0317	0.0025	0.1741	0	0.0935	0.0782	0.0278	0.011	0.1022	0	0.2038	0	0.3209	0.0192	0.34
High	0.327	0.0762	0	0	0	0	0.0733	0.0098	0	0.2451	0.0063	0.0699	0.0553	0.0724	0.0205	0.0491	0	0.1238	0	0.4851	0.1594	0.6445
High	0.5112	0.0302	0.0178	0	0	0	0.0492	0.042	0	0.0923	0.003	0.0284	0.0427	0	0.0232	0.0056	0	0.1907	0	0.4705	0.043	0.5135
High	0.0503	0.0591	0.0108	0	0	0.0076	0	0	0	0.1914	0	0.0695	0.0553	0.0421	0	0.0912	0	0.0441	0	0.2683	0.0954	0.3637
High	0	0.0189	0	0	0	0	0	0	0.0023	0.0078	0	0.0033	0.01	0.0154	0	0	0	0.0406	0	0.0074	0.1358	0.1432
High	0	0	0.0327	0	0	0	0	0	0	0.1049	0	0.0567	0.0431	0.0589	0.0135	0.0651	0	0.133	0.0025	0.1618	0.124	0.2858
High	0	0.0007	0.0333	0	0	0	0	0	0	0.172	0	0.054	0.032	0.0209	0.0506	0.0757	0	0.1926	0.0045	0.2379	0.1125	0.3504
High	0	0.0158	0.03	0	0	0	0	0	0	0.0647	0	0.1069	0.0675	0.0994	0.0007	0.0969	0	0.0803	0.0136	0.1885	0.0536	0.2421
High	0.2398	0.0241	0	0	0	0	0.0292	0.0438	0	0.1047	0.0087	0.1213	0.0917	0.1291	0.0189	0.1116	0	0.1514	0.0139	0.4418	0.1765	0.6183
High	0	0	0.0472	0	0	0.0034	0	0	0.0031	0.1296	0	0.0317	0.0391	0.0128	0.0195	0.0519	0	0.1143	0.0013	0.156	0.073	0.229
High	0.3996	0.0814	0.1491	0	0	0.0246	0.0206	0.1536	0.0065	0.0768	0	0.1866	0.1483	0.0508	0.0214	0.1301	0	0.0935	0	0.6454	0.039	0.6844
High	0	0	0.0002	0	0	0	0	0	0.0067	0	0	0	0	0	0.0024	0	0	0.1384	0	0.0016	0	0.0016
High	0.2119	0.086	0.1352	0	0	0	0.0171	0.1187	0.0171	0.1049	0	0.0867	0.095	0.0059	0.0225	0.0235	0	0.1888	0	0.3788	0.0723	0.4511
High	0.0294	0.0092	0.0382	0.0008	0	0.0051	0	0.0493	0.0064	0.0989	0	0.0367	0.0488	0.0022	0.0056	0.041	0	0.0986	0	0.1739	0.0236	0.1975
High	0.0947	0.0272	0.0534	0.0005	0.0045	0.0083	0.0158	0.0379	0	0.1297	0	0.04	0.0316	0.0318	0.0248	0.0555	0	0.058	0.0004	0.2583	0.1264	0.3848
High	0.0005	0.0026	0	0	0	0	0	0	0	0.0644	0.002	0.0681	0.0642	0.0775	0	0.0591	0	0.0989	0.0001	0.1295	0.0997	0.2292
High	0	0.04	0.0725	0.0017	0	0	0	0.0158	0	0.1326	0	0.0692	0.0477	0.0522	0.0121	0.0114	0	0.0651	0.0022	0.1622	0.0454	0.2076
High	0.0166	0	0.0511	0	0	0.012	0	0.0113	0	0.1338	0	0.0951	0.0847	0.0279	0.0083	0.0815	0	0.1127	0	0.2311	0.0377	0.2688
High	0.0609	0.0424	0.1195	0.021	0	0.0418	0	0.1043	0.0128	0.0931	0	0.1638	0.1278	0.0974	0.0033	0.0644	0	0.0308	0.0048	0.3297	0.0214	0.3512
High	0.0735	0.0203	0.034	0.0698	0	0.0153	0	0.041	0	0.1304	0	0.1048	0.0847	0.0399	0.0169	0.1148	0	0.068	0.0063	0.3251	0.0557	0.3808
High	0.2895	0.0759	0.0878	0.0426	0.0114	0.0339	0.0621	0.1022	0.0072	0.0748	0	0.1548	0.126	0.0513	0.0211	0.0839	0	0.0911	0	0.4918	0.0484	0.5402
High	0.1105	0.047	0.0957	0.0291	0	0.0069	0.0011	0.0384	0	0.2385	0	0.0539	0.0443	0.0106	0.0186	0.0593	0	0.1874	0	0.3461	0.0694	0.4156
High	0	0.0027	0.0326	0.0132	0	0	0	0	0	0.0768	0	0.0488	0.0576	0	0.0081	0.0918	0	0.1211	0.0148	0.1602	0.0566	0.2168
High	0.0565	0.0026	0	0	0	0.0064	0	0.0139	0	0.0656	0.0023	0.1616	0.0858	0.1487	0.0255	0.0527	0	0.071	0.0001	0.2521	0.0272	0.2794
High	0	0.0011	0	0	0	0	0	0	0	0.0535	0.0108	0.1036	0.0697	0.0706	0.0078	0.0406	0	0.1153	0.004	0.1469	0.0662	0.2131
High	0.3643	0.0428	0	0	0	0	0.0636	0.0575	0	0.1378	0	0.0792	0.0684	0.025	0.0341	0.0276	0	0.1327	0	0.467	0.1389	0.6059
High	0.0419	0.008	0.0256	0.0332	0	0.0107	0	0.0734	0	0.1056	0	0.1125	0.1076	0.0626	0.0058	0.0418	0	0.0777	0.0013	0.2549	0.0818	0.3367
High	0.0764	0.0317	0.0336	0	0	0.0008	0.033	0.0458	0.0004	0.1609	0	0.1132	0.0919	0.0279	0.0146	0.0375	0	0.1254	0	0.2989	0.1126	0.4115
High	0.3795	0.1291	0.0362	0	0.0019	0.02	0.0515	0.085	0	0.2091	0	0.0437	0.0581	0.0066	0.0213	0	0	0.1879	0	0.4937	0.1547	0.6484
High	0.0951	0.0681	0	0	0	0.0228	0.0016	0.0266	0	0.0671	0	0.0651	0.0492	0.0307	0	0.0029	0	0.0728	0	0.1712	0.0616	0.2328
High	0.2694	0.0974	0.19	0.0451	0.02	0.0505	0.0317	0.053	0.0041	0.0528	0	0.0433	0.046	0.0198	0.0045	0.0152	0	0.0214	0	0.3055	0.0282	0.3337
High	0	0.0126	0.0669	0.0295	0	0	0.0139	0.0049	0	0.1138	0	0.0404	0.0325	0.0217	0.0136	0.0275	0	0.081	0.0014	0.1344	0.187	0.3214
High	0.1437	0.0727	0.1034	0	0	0	0.0142	0.1128	0.0001	0.0754	0	0.241	0.149	0.153	0.0266	0.1051	0	0.0774	0	0.4697	0.2848	0.7546
High	0.3586	0.0713	0.0755	0.0051	0	0.0176	0.0356	0.0843	0.0061	0.1031	0	0.2244	0.1916	0.0697	0.0195	0.1094	0	0.1125	0.0039	0.6021	0.0619	0.664
High	0.1022	0.0461	0.0622	0.0046	0	0.0009	0	0.0321	0	0.1477	0.001	0.0348	0.0356	0.0113	0.0101	0.0121	0	0.1002	0	0.2267	0.0105	0.2372
High	0.0534	0.0224	0.1157	0	0	0.0061	0	0.0071	0	0.107	0	0.0689	0.0967	0	0.0094	0.0182	0	0.1469	0	0.176	0.0218	0.1979
High	0	0.0068	0	0	0	0	0	0	0	0.0456	0	0.0199	0.0331	0.0028	0	0	0	0.0997	0	0.0437	0.0314	0.0751
High	0.0709	0.0407	0	0	0	0	0.0107	0.0328	0	0.1593	0.0061	0.0064	0.0211	0	0.0004	0.0001	0	0.1757	0	0.184	0.1518	0.3358
High	0.1315	0.0217	0.0572	0	0	0	0	0.0166	0	0.2267	0	0.013	0.0178	0.0048	0.0059	0.0432	0	0.1553	0	0.2913	0.0924	0.3837
High	0	0.0021	0	0	0	0	0	0	0	0.1129	0	0.0847	0.07	0.0526	0	0.1	0	0.0745	0	0.1984	0.2627	0.4611
High	0.0916	0.0003	0.0537	0	0	0	0	0.015	0	0.1903	0.0114	0.2119	0.1148	0.1666	0.0195	0.1337	0	0.1355	0	0.4489	0.0675	0.5164
High	0.0051	0.0212	0	0	0	0	0.0027	0.041	0	0.1485	0	0.0454	0.0406	0.0506	0.0102	0	0	0.0732	0	0.1668	0.1802	0.347
High	0.0123	0.0323	0.1044	0	0	0	0	0.0248	0	0.0976	0	0.0732	0.0573	0.0486	0.006	0.0271	0	0.0912	0.001	0.1613	0.0722	0.2336
High	0.1748	0.0175	0	0.0002	0	0	0.0055	0.03	0	0.1409	0	0.0646	0.0574	0.0137	0.0154	0.0823	0	0.2039	0	0.3387	0.0036	0.3423
High	0.4452	0.0534	0.005	0.0419	0.015	0.0315	0.0741	0.1205	0.0056	0.0635	0.0005	0.0708	0.093	0.0178	0.0203	0.0315	0	0.1158	0	0.5115	0.149	0.6605
High	0.1045	0.0151	0.2114	0	0	0	0	0	0	0.2436	0.0068	0.0676	0.0441	0.0711	0.0075	0.0795	0	0.1787	0.0006	0.3401	0.0672	0.4073
High	0.2449	0.0617	0	0.0191	0	0.053	0	0.0799	0.0198	0.2569	0	0.1849	0.1122	0.0785	0	0.1297	0	0.2457	0	0.5975	0.129	0.7265
High	0.0306	0.0118	0.0387	0.0055	0	0	0.0001	0	0	0.1166	0	0.0867	0.0702	0.022	0.0102	0.0631	0	0.1988	0	0.2048	0.0455	0.2503
High	0	0.0126	0.0631	0	0	0	0	0	0	0.2123	0	0.0861	0.0713	0.0364	0	0.1041	0	0.1699	0.0056	0.2721	0.1036	0.3757
High	0.4005	0.0831	0.194	0.082	0.0432	0.0965	0.0652	0.1482	0.0413	0.1103	0	0.1221	0.1262	0.0079	0.0155	0.0459	0	0.0655	0	0.5905	0.0494	0.6399
High	0	0	0.0312	0	0	0.0058	0	0.0042	0.0038	0.1851	0	0.1046	0.0331	0.1134	0.0112	0.1966	0	0.1683	0.004	0.3371	0.057	0.3941
High	0.0713	0.0085	0.0652	0	0	0	0.023	0.1016	0.0105	0.0849	0	0.1299	0.1495	0.0386	0.0087	0.0617	0	0.072	0	0.3054	0.2024	0.5078
High	0.0335	0.005	0	0.102	0.0221	0.0483	0.0014	0.0903	0.0032	0.2333	0	0.0789	0.0667	0.0222	0	0.0191	0	0.1189	0	0.3181	0.1076	0.4257
High	0	0	0.2712	0	0	0	0	0	0	0.0631	0.0065	0.0104	0.0218	0.0175	0.0022	0	0	0.0186	0.0097	0.0613	0.0393	0.1006
High	0.0894	0.0226	0.043	0.0322	0	0.0446	0	0.0367	0.0024	0.2685	0.0008	0.1501	0.0742	0.1011	0.0037	0.1664	0	0.1212	0.0005	0.4774	0.0136	0.491
High	0	0	0.0197	0	0	0	0	0	0	0.1436	0	0.2145	0.1152	0.1708	0.0152	0.2763	0	0.0605	0.0209	0.447	0.2027	0.6497
High	0.0577	0.0362	0	0.0362	0.0207	0.0367	0.016	0.0819	0.0068	0.0882	0	0.1325	0.0979	0.0646	0.0074	0.0382	0	0.015	0	0.2844	0.1186	0.4029
High	0	0.0204	0.0284	0	0	0	0	0	0	0.0279	0	0.0034	0.0209	0	0.0036	0	0	0.0764	0.0031	0.0253	0.0207	0.046
High	0.4379	0.0375	0	0.0102	0.0447	0.0506	0.1673	0.1958	0	0.1523	0	0.1706	0.15	0.0638	0.0198	0.0678	0	0.214	0	0.7259	0.1502	0.8762
High	0.221	0.0296	0.0107	0	0	0	0.0302	0.0177	0	0.158	0.0032	0.0371	0.0377	0.0039	0.0245	0.0064	0	0.1749	0	0.3119	0.0638	0.3757
High	0	0.0243	0	0	0	0	0	0	0	0.0495	0	0.0446	0.0483	0.0432	0.0035	0.007	0	0.1177	0.0022	0.0712	0.1339	0.2051
High	0.0854	0.0356	0.0173	0	0	0	0	0	0	0.1394	0	0.0486	0.0281	0.035	0	0.0207	0	0.1264	0	0.1961	0.0673	0.2634
High	0.1504	0.0243	0.0241	0.0028	0	0.0043	0.0266	0.089	0	0.1272	0	0.095	0.0779	0.0328	0.0283	0.0811	0	0.1639	0.0043	0.3835	0.145	0.5285
High	0.0411	0	0	0	0	0	0.0035	0	0	0.108	0.0037	0.3328	0.1726	0.2436	0.0297	0.1589	0	0.1302	0.0022	0.4509	0.2023	0.6533
High	0.0235	0.028	0.0635	0	0	0	0	0	0	0.0406	0	0.091	0.0847	0.0409	0.0025	0.0438	0	0.1339	0	0.1343	0.0166	0.1509
High	0	0	0.0221	0.0604	0.0043	0.0175	0	0	0	0.1954	0	0.0731	0.0876	0.0095	0.0082	0.1269	0	0.0999	0	0.2719	0.0996	0.3716
High	0.0019	0.0129	0.0585	0	0	0	0	0	0	0.0963	0.0043	0.0982	0.0802	0.0687	0.0168	0.0323	0	0.071	0.0014	0.1675	0.13	0.2975
High	0	0	0.0802	0	0	0	0	0.0362	0.0066	0.1968	0	0.091	0.0712	0.0504	0.0156	0.2154	0	0.0017	0	0.37	0.2578	0.6278
High	0.1595	0.0191	0.0578	0	0	0	0	0	0	0.157	0.0283	0.187	0.1027	0.1689	0.0314	0.0638	0	0.1233	0	0.418	0.0811	0.4991
High	0.06	0.0353	0.0754	0	0	0	0.0019	0	0	0.1556	0.0013	0.147	0.0969	0.1013	0.0232	0.1248	0	0.1064	0.004	0.3439	0.2027	0.5466
High	0.2236	0	0.0526	0.2018	0.0621	0.0823	0	0.0337	0	0.1029	0	0.0254	0	0.0187	0.0614	0.0618	0	0	0	0.3806	0.0538	0.4344
High	0.0746	0.0143	0.0071	0	0	0.0177	0	0.0164	0	0.1126	0	0.1198	0.0769	0.0869	0.0238	0.0484	0	0	0.0185	0.2761	0.0863	0.3623
High	0.6982	0.0464	0	0.0246	0.0155	0.1021	0.1114	0.1891	0	0.1853	0	0.0971	0.1103	0.0232	0.0327	0.0578	0	0.2263	0	0.8505	0.1944	1.0449
High	0.2826	0.0188	0.0577	0.0839	0.028	0.0611	0.0273	0.1002	0	0.1001	0	0.2198	0.1577	0.1373	0.0382	0.084	0	0.0469	0.0063	0.5728	0.109	0.6818
High	0.1073	0.046	0	0	0	0	0	0.0524	0	0.0579	0.0032	0.1079	0.0902	0.0927	0.0167	0.0334	0	0.0884	0	0.2525	0.1805	0.433
High	0.4016	0.0549	0.0189	0	0	0.0237	0.0463	0.163	0	0.1042	0.0056	0.087	0.0856	0.0269	0.0325	0.0217	0.0037	0.0665	0	0.5462	0.0707	0.6169
High	0.1807	0.0376	0.15	0	0	0.0002	0	0.0017	0	0.0728	0	0.0338	0.049	0.0173	0.0158	0	0	0.0654	0	0.2032	0.1288	0.332
High	0.4227	0	0.052	0.0201	0.023	0.0423	0.1066	0.1745	0.0008	0.1533	0.0049	0.1611	0.1281	0.0578	0.0289	0.074	0	0.0981	0	0.6949	0.0662	0.7611
High	0	0	0.0033	0	0	0	0	0	0	0.0301	0	0.0747	0.0639	0.0811	0.0126	0.0624	0	0.0583	0.0149	0.1298	0.2228	0.3526
High	0	0.0013	0	0	0	0	0	0	0	0.1255	0	0.182	0.0775	0.2409	0.0075	0.1431	0	0.1383	0	0.3054	0.1963	0.5017
High	0	0	0	0	0	0	0	0	0	0.0352	0	0.0743	0.0697	0.0614	0.0052	0.0305	0	0.0174	0.0085	0.1025	0.2098	0.3123
High	0.2466	0.0778	0.1089	0.0478	0	0.0632	0.0206	0.1536	0.0146	0.2862	0.0142	0.1853	0.1124	0.0636	0.047	0.1618	0	0.1591	0	0.7298	0.0896	0.8194
High	0.0826	0.0205	0.0254	0	0	0	0	0.0002	0	0.2102	0	0.0446	0.0375	0.0159	0.0406	0.0459	0	0.2198	0	0.2827	0.018	0.3007
High	0.2238	0.0643	0.049	0	0	0.066	0	0.1422	0.0273	0.2025	0	0.1221	0.0859	0.0174	0	0.0961	0	0.1189	0	0.5245	0.0501	0.5746
High	0.2899	0.126	0.0531	0.0558	0	0.1187	0	0.1411	0.0076	0.185	0	0.2686	0.1822	0.0585	0.0131	0.2192	0.0122	0.0958	0	0.7527	0.021	0.7737
High	0.7035	0.0685	0.0218	0	0	0.0562	0.0726	0.1553	0.0134	0.2708	0	0.0722	0.0679	0.0131	0.0047	0.0473	0	0.2593	0	0.8359	0.1806	1.0164
High	0	0	0.0415	0.006	0.0094	0.0253	0.0395	0.1003	0	0.101	0.0142	0.175	0.0998	0.1488	0.0281	0.1024	0	0.1095	0.0037	0.3561	0.2918	0.6479
High	0.3008	0.0279	0	0	0	0	0.0496	0.105	0	0.1149	0	0.1041	0.0698	0.0743	0.003	0.0387	0	0.2418	0	0.4443	0.3278	0.7721
High	0.0692	0.0169	0.0218	0.0036	0	0.0023	0	0.0129	0	0.0895	0	0.0714	0.0445	0.0476	0.0359	0.0487	0	0.0548	0.0017	0.2195	0.0213	0.2408
High	0.0629	0.0289	0.11	0	0	0	0	0.0099	0	0.0164	0	0.015	0.0075	0.047	0.0024	0	0	0.0926	0	0.0711	0	0.0711
High	0.1732	0	0.0965	0.2464	0.0979	0.1192	0.0293	0.0464	0	0.1098	0	0.012	0	0	0.0674	0.0478	0	0	0.0011	0.3704	0.0459	0.4163
High	0.1242	0	0.0082	0.1353	0.0295	0.0457	0	0.0062	0	0.0501	0	0.0782	0.0152	0.0233	0.0385	0.1847	0	0	0.0134	0.3499	0.0102	0.3601
High	0.13	0.0047	0.0455	0	0	0	0.0051	0.0322	0	0.1585	0	0.1739	0.1355	0.1117	0.0355	0.1851	0	0.1832	0.0217	0.4913	0.1395	0.6308
High	0.0931	0.0165	0.2717	0	0	0	0	0	0	0.0905	0.0338	0.0574	0.0458	0.0616	0.0182	0	0	0.1434	0	0.1953	0.1896	0.3849
High	0.2772	0.0171	0.2296	0	0	0.0138	0.0125	0.052	0	0.1772	0	0	0.0114	0	0.0361	0	0	0.1359	0	0.3617	0.0834	0.4451
High	0.0226	0.0342	0.2115	0	0	0	0	0	0	0.0884	0.0051	0.0166	0.0277	0.0051	0.031	0.0135	0	0.1198	0.0044	0.1211	0.1572	0.2783
High	0.1078	0.0382	0.0331	0	0	0	0	0	0	0.0793	0	0.1037	0.1116	0.0363	0.0122	0.0588	0	0.0727	0.0041	0.2439	0.0886	0.3325
High	0.0363	0.0392	0	0	0	0.0141	0	0	0	0.2843	0.0016	0.0965	0.0454	0.0559	0	0.1356	0	0.1585	0.0057	0.3733	0.1253	0.4986
High	0	0	0	0	0	0	0	0	0	0.2484	0	0.0437	0.0428	0	0.0168	0.0307	0	0.1484	0	0.2264	0.0155	0.2419
High	0.1484	0	0.1705	0.2482	0.0113	0.0635	0	0.0488	0.003	0.1045	0	0.0387	0.022	0	0.0427	0.2466	0	0.0194	0.0279	0.4459	0.0114	0.4573
High	0	0	0	0	0	0	0	0	0	0.0506	0.0048	0.1043	0.0635	0.1243	0.0005	0.0136	0	0.0628	0	0.1159	0.0848	0.2007
High	0.0584	0.0525	0	0	0	0	0	0	0	0.0583	0	0.0473	0.053	0.0155	0.0105	0.0192	0	0.1675	0	0.1291	0.0558	0.1849
High	0.0368	0.0609	0.1895	0	0	0	0	0	0.0006	0.0386	0	0.0084	0.0313	0	0.0126	0	0	0.0233	0.007	0.0689	0.0172	0.0861
High	0	0	0	0.0902	0.0198	0.0194	0	0.0164	0	0.0018	0	0	0	0	0.0266	0	0	0	0	0.0431	0.0686	0.1116
