# Supplementary material for: Macrophages reprogramming improves immunotherapy of IL-33 in peritoneal metastasis of gastric cancer
Source: EMBO Mol Med. 2024 Jan 18;16(2):251–66. doi: 10.1038/s44321-023-00012-y (PMC10897402; doi:10.1038/s44321-023-00012-y)
Supplement: Supplementary file 4 — Source Data Fig. 1 [file 44321_2023_12_MOESM4_ESM.zip › Figure 1/1A/1A-IL-33 mRNA expression.xlsx]

## Sheet: Sheet1
TCGA+GTEx-STAD			ACRG (GSE66229)			Primary gastric cancer (GSE66229) and Purified tumor from ascites (GSE162214)
Normal (n=391)	Tumor (n=375)		Normal (n=100)	Tumor (n=300)		Primary tumor (n=300)	Tumor from ascites (n=70)
3.4726	1.35767		2.63722	2.24001		2.24001	0.290559
3.14099	5.49495		2.88836	2.13428		2.13428	0.0245141
3.48147	0.5657		2.58215	2.53677		2.53677	0
6.02666	3.07012		2.64391	1.38403		1.38403	0.0385546
4.89009	3.93064		2.15696	2.32117		2.32117	0
5.35767	4.8362		2.52066	2.21999		2.21999	1.53688
4.753	1.18998		2.57421	1.78105		1.78105	0.047558
4.50191	6.79989		2.72987	2.4982		2.4982	0.828491
5.05078	4.3031		2.82488	1.42108		1.42108	0.036548
3.5071	5.29615		2.51893	2.64589		2.64589	3.07359
4.9959	2.40084		2.61949	2.50976		2.50976	0.28309
2.84527	5.75521		2.83978	1.57815		1.57815	1.18856
3.20196	3.92853		2.75534	2.92676		2.92676	0.0501079
3.06026	1.91157		2.82785	2.32929		2.32929	0.101243
2.70318	6.41257		2.8407	2.67864		2.67864	0.193684
2.79827	1.73046		2.9603	2.84207		2.84207	0
2.88499	2.32652		2.8819	2.61343		2.61343	0
3.73765	3.25397		2.66584	1.77221		1.77221	0.15184
4.64964	3.93973		2.68057	1.43677		1.43677	0
6.12354	4.85222		2.61059	2.36663		2.36663	0.344376
2.40868	3.74608		2.77035	2.22883		2.22883	0.210881
4.56959	5.02086		2.89243	1.75005		1.75005	0
5.3197	5.25185		2.54304	1.62174		1.62174	0.0239888
4.59474	2.8292		2.9247	1.27394		1.27394	0.0413922
4.84057	5.17486		2.65476	2.70371		2.70371	0.556047
5.6528	3.98113		2.85295	2.48108		2.48108	0.610532
4.91573	2.62589		2.72972	2.00936		2.00936	1.24362
2.94883	4.71425		3.05714	2.5668		2.5668	0.375793
4.17916	2.66536		2.77229	2.78748		2.78748	2.14775
4.53139	3.86453		2.87847	2.69901		2.69901	0.0836887
4.88692	5.7525		2.80006	2.55392		2.55392	0.0640586
4.85309	5.32102		2.56409	1.63724		1.63724	0.025537
5.52982	4.30769		2.62503	1.64859		1.64859	0.0160248
5.55765	5.18363		2.93837	2.0202		2.0202	0
4.48478	5.08492		2.77834	1.76009		1.76009	0.0596618
6.29921	5.15416		2.83471	1.62293		1.62293	0.0659051
5.84725	1.31412		2.72125	2.68681		2.68681	0
4.6094	5.63378		2.61345	2.86323		2.86323	0
5.13668	2.28389		2.913	2.19512		2.19512	0.0212281
5.46434	2.51482		2.92672	2.4928		2.4928	0
4.40531	5.56495		2.62098	2.47346		2.47346	1.238
5.50112	3.00023		2.36332	1.148		1.148	0.162906
6.24641	3.79128		2.12684	1.47002		1.47002	0
4.55028	6.66374		2.84031	2.19842		2.19842	0.0829275
5.32193	3.2806		2.775	2.33485		2.33485	0.0395347
4.56438	5.42135		2.52743	2.57986		2.57986	0.294683
4.85649	2.53465		2.5831	1.97596		1.97596	0
3.87184	2.58575		2.79193	2.3633		2.3633	0.663207
4.86196	1.92075		2.55177	2.85044		2.85044	0.0337041
7.35491	2.6254		2.73894	2.22354		2.22354	0.871882
4.83441	3.24761		2.83886	1.55444		1.55444	0.0178534
4.0781	3.19769		2.77076	1.16488		1.16488	0.270204
5.72247	1.27245		2.7421	1.9593		1.9593	6.57424
5.29315	3.8526		2.53502	2.19802		2.19802	1.38099
5.55459	4.06325		2.79647	1.8231		1.8231	0.764035
4.92647	5.67223		2.84856	1.43874		1.43874	0.702074
5.45319	5.97695		2.63485	1.8073		1.8073	0
5.32661	3.06161		2.83646	2.25018		2.25018	0.574757
4.5373	4.7176		2.36029	1.27549		1.27549	0
5.47638	3.98965		2.58058	1.05156		1.05156	1.91395
5.37121	3.58477		3.1966	1.70171		1.70171	0.102267
5.07082	4.4451		2.74956	1.12004		1.12004	0.395429
6.25286	1.86073		2.78875	2.09448		2.09448	0.0674509
6.41346	6.02505		2.57691	1.88023		1.88023	0
5.48414	3.57062		2.73238	1.48066		1.48066	0
6.62717	3.93724		2.64294	1.67305		1.67305	0.0622333
6.83415	7.64465		2.80243	1.17183		1.17183	3.86331
5.79727	8.52108		2.83369	2.20405		2.20405	0.0892852
4.77558	6.30029		3.04377	2.68498		2.68498	0.172091
3.8268	1.70271		2.8059	2.51545		2.51545	0.780186
5.47119	5.22765		2.84782	2.09572		2.09572
4.9279	5.38566		2.66368	2.14816		2.14816
4.1035	0.94268		3.0777	1.55706		1.55706
5.47573	5.69705		2.82321	2.24919		2.24919
4.21645	5.6238		2.69173	1.68677		1.68677
5.14486	4.08971		2.92674	2.58149		2.58149
6.51791	5.47226		2.83095	2.10073		2.10073
6.16792	2.2189		2.56455	2.57504		2.57504
6.07532	5.29506		2.48086	1.35848		1.35848
5.84021	5.18441		3.02406	1.60814		1.60814
5.13996	4.04145		2.97988	2.82199		2.82199
5.2724	4.30392		2.72004	2.20458		2.20458
5.24603	5.56309		2.88631	2.86547		2.86547
5.95791	2.60675		2.69504	2.05904		2.05904
2.72509	2.47336		2.87401	2.59719		2.59719
4.22959	6.479		2.62698	1.30024		1.30024
5.61412	3.84005		2.55456	1.95629		1.95629
6.36282	4.61551		2.80268	2.26116		2.26116
5.35931	4.66714		2.76469	1.01854		1.01854
6.3411	2.58503		2.82285	2.26162		2.26162
4.47184	1.3931		2.79557	2.40175		2.40175
5.99662	5.18251		2.74991	2.83144		2.83144
5.13996	1.43541		2.78629	1.9133		1.9133
4.5472	5.6239		2.90465	2.23604		2.23604
5.26153	3.74691		2.17526	2.09024		2.09024
3.89336	5.74396		2.83835	1.90554		1.90554
3.849	2.29471		2.7828	1.79565		1.79565
6.11894	5.14037		2.72646	2.23952		2.23952
4.07125	2.44219		2.64209	2.51751		2.51751
5.61235	7.16928		2.90586	2.96048		2.96048
4.91552	5.41265			2.39459		2.39459
5.56925	5.03076			1.50071		1.50071
4.43829	4.36758			2.11503		2.11503
4.67016	4.90305			2.83886		2.83886
5.19298	5.41092			1.49209		1.49209
3.78555	2.51873			1.84846		1.84846
4.31034	4.96488			1.67323		1.67323
4.93734	2.23967			2.4501		2.4501
5.38647	2.60269			2.30408		2.30408
5.50112	2.73776			2.39443		2.39443
5.93899	5.78773			2.42388		2.42388
4.61471	3.40419			1.29339		1.29339
5.58466	4.87305			1.91572		1.91572
6.21762	4.50544			2.51164		2.51164
3.19724	5.32326			2.14214		2.14214
2.64409	3.87424			2.1991		2.1991
5.46401	5.49969			0.972117		0.972117
3.852	3.06706			1.86147		1.86147
5.4522	0.630064			1.46685		1.46685
3.84197	4.45865			2.48984		2.48984
5.21062	2.47433			1.64639		1.64639
4.81762	1.78809			2.05432		2.05432
5.02989	2.22748			1.74393		1.74393
5.40395	5.43474			1.79211		1.79211
6.69209	4.19198			1.85284		1.85284
6.14609	5.73545			2.7067		2.7067
4.40054	4.00493			1.24255		1.24255
3.83895	2.4452			2.89063		2.89063
6.80349	3.27623			1.53716		1.53716
4.68201	1.47662			1.86672		1.86672
4.69377	1.60704			2.50952		2.50952
5.48543	4.19906			2.55276		2.55276
6.70736	5.16537			2.66516		2.66516
5.71891	1.13677			2.59235		2.59235
5.10476	2.92085			1.79255		1.79255
4.84248	2.889			1.19998		1.19998
5.56407	4.05904			1.98499		1.98499
4.61412	2.92279			2.13784		2.13784
3.52982	1.46291			1.37384		1.37384
4.0781	3.3291			2.47361		2.47361
6.1817	5.52919			1.30727		1.30727
5.57501	2.23119			2.31886		2.31886
5.66619	2.15206			1.28388		1.28388
5.34483	2.19052			3.19221		3.19221
4.52356	1.45171			2.62392		2.62392
5.36422	6.13163			2.76017		2.76017
3.63459	4.14229			1.51683		1.51683
5.42492	4.51661			2.18859		2.18859
6.29682	3.02452			2.1233		2.1233
6.03892	2.09128			1.3284		1.3284
4.02237	2.56404			2.50091		2.50091
3.50716	3.94901			2.32992		2.32992
5.19377	2.63131			3.21732		3.21732
4.85997	3.20484			1.66467		1.66467
4.48607	1.53948			1.85456		1.85456
5.89093	1.72148			2.62374		2.62374
5.58346	3.50717			2.57126		2.57126
5.22959	4.01151			1.46501		1.46501
4.72465	6.48043			1.64719		1.64719
5.53761	2.73367			2.31017		2.31017
5.40531	4.02374			2.18626		2.18626
4.91695	2.41815			2.0624		2.0624
5.18903	5.61295			1.62417		1.62417
5.0751	6.3245			2.08687		2.08687
4.91552	3.49725			2.01986		2.01986
3.81762	5.41389			2.64304		2.64304
4.87234	4.94184			1.8644		1.8644
5.41819	2.21915			2.40688		2.40688
5.24907	3.10818			2.84361		2.84361
4.97728	4.1269			1.61947		1.61947
6.39369	3.12022			2.75312		2.75312
4.49506	3.13343			2.86607		2.86607
5.20242	3.58597			1.60178		1.60178
5.31034	1.43674			1.65222		1.65222
5.18705	1.3032			2.45894		2.45894
4.90111	1.40658			1.73267		1.73267
5.2426	2.12639			1.75755		1.75755
4.79494	3.04901			2.72438		2.72438
5.49057	1.29499			1.82486		1.82486
4.44162	3.71541			1.64485		1.64485
3.27337	2.24539			3.12844		3.12844
6.27631	1.92814			2.68489		2.68489
6.12247	3.86049			2.52928		2.52928
5.17153	4.9532			1.67544		1.67544
5.1643	3.53701			2.77995		2.77995
4.01881	1.22713			2.7715		2.7715
4.78503	5.28583			1.71399		1.71399
6.60229	5.2541			2.50239		2.50239
6.49697	7.26936			2.47819		2.47819
4.85997	3.04492			1.95226		1.95226
6.49506	4.49827			2.57423		2.57423
5.22342	2.09168			1.84295		1.84295
4.45483	2.45532			1.80372		1.80372
5.58556	3.57511			1.44501		1.44501
4.98823	1.73639			2.69983		2.69983
4.53356	5.39265			2.25259		2.25259
6.54797	2.73998			1.57025		1.57025
4.44095	5.04523			2.4212		2.4212
4.49057	3.11412			2.36241		2.36241
5.17073	5.26402			2.89282		2.89282
5.02989	4.70708			2.72537		2.72537
5.24679	1.35881			2.49376		2.49376
5.28503	4.80851			2.85379		2.85379
4.05311	3.08827			2.47066		2.47066
3.96717	3.10692			1.16642		1.16642
4.72356	3.97704			2.70987		2.70987
5.32661	2.24097			1.15794		1.15794
4.68145	1.29262			2.7269		2.7269
5.60051	2.79022			2.58333		2.58333
5.37295	4.69744			2.47451		2.47451
4.37295	3.03412			2.3889		2.3889
6.45006	2.18186			3.28208		3.28208
5.19101	6.00258			2.54155		2.54155
4.90352	1.28425			2.816		2.816
4.87725	1.88616			2.77102		2.77102
4.40599	2.70604			1.70412		1.70412
5.02015	2.55521			2.17501		2.17501
5.44692	2.87642			1.55089		1.55089
5.07211	2.21602			2.31763		2.31763
6.88753	1.32143			2.88115		2.88115
5.17911	4.44843			2.73885		2.73885
4.86394	4.4921			2.39653		2.39653
5.23266	0.990561			1.911		1.911
3.44903	6.13977			1.78643		1.78643
2.65329	6.03687			2.14151		2.14151
4.59395	2.40056			2.3146		2.3146
3.41143	1.10237			2.20997		2.20997
5.10308	2.74448			1.12045		1.12045
5.17592	4.77088			2.56939		2.56939
5.16993	3.76225			2.08125		2.08125
5.73064	4.87293			1.51408		1.51408
4.54597	4.54558			1.97685		1.97685
5.74846	5.65925			2.37797		2.37797
5.34908	3.71466			2.41552		2.41552
4.65134	0.401599			1.36415		1.36415
5.8071	2.16041			1.20826		1.20826
4.84097	5.24809			2.78052		2.78052
4.7301	4.45643			2.04985		2.04985
5.14975	2.02951			2.99151		2.99151
5.45286	1.9712			1.98556		1.98556
4.13668	3.55371			1.84519		1.84519
5.49217	1.68254			2.69005		2.69005
6.90569	4.93546			2.81485		2.81485
5.07981	6.6556			1.85733		1.85733
5.08873	2.67581			1.80469		1.80469
5.92742	2.41034			1.36346		1.36346
6.39318	3.01724			2.12198		2.12198
4.27501	3.40501			1.38601		1.38601
4.81404	4.39167			2.51476		2.51476
2.77842	2.92349			2.05158		2.05158
5.72465	3.60613			2.14315		2.14315
3.99096	4.75508			2.33572		2.33572
5.69209	2.71985			2.55897		2.55897
4.67694	4.08317			2.45663		2.45663
5.25927	2.43074			2.76941		2.76941
5.02724	0.811358			2.52382		2.52382
4.91073	3.28572			3.11487		3.11487
5.08108	5.94185			1.67101		1.67101
5.27836	1.26491			2.43114		2.43114
3.97269	2.85678			2.05693		2.05693
4.90929	1.74638			1.77441		1.77441
4.61353	2.90749			2.41953		2.41953
4.13175	1.70603			2.81101		2.81101
4.71479	4.36366			2.11074		2.11074
5.27314	1.57455			2.24196		2.24196
4.86592	3.85322			1.19686		1.19686
5.83542	3.02041			2.4669		2.4669
4.0063	3.90357			2.88489		2.88489
4.76553	5.33164			1.40406		1.40406
4.32121	3.734			1.84346		1.84346
4.46793	1.75778			1.22251		1.22251
6.6314	1.66571			3.04625		3.04625
5.82934	4.16366			3.40071		3.40071
4.5601	4.01245			2.3301		2.3301
5.47832	7.43935			1.88194		1.88194
4.54226	1.00108			1.12044		1.12044
4.70542	3.88047			2.3349		2.3349
6.22863	1.32291			1.57455		1.57455
6.04133	4.77797			2.28126		2.28126
4.46467	2.50644			2.37996		2.37996
5.62644	3.53065			1.49377		1.49377
4.35262	4.10531			2.00624		2.00624
4.27873	3.92534			2.32606		2.32606
4.65191	3.28958			1.93802		1.93802
5.55244	3.36318			2.46108		2.46108
5.15704	6.67589			1.75039		1.75039
3.7115	0.5972			1.56745		1.56745
6.73606	2.57095			2.67641		2.67641
6.54102	5.2163			1.16161		1.16161
4.61824	5.42964			2.74242		2.74242
5.68622	5.53816			2.55736		2.55736
5.15583	3.47467			3.00025		3.00025
5.02059	1.8567			1.01765		1.01765
4.5601	2.09972			1.92998		1.92998
7.40769	0.989151			2.82618		2.82618
3.85997	2.18649			1.79549		1.79549
5.87652	0.795808			1.88696		1.88696
4.3147	5.10044			2.41364		2.41364
5.11145	4.92483			1.82767		1.82767
5.26604	5.21541			2.40627		2.40627
5.15704	5.20382
4.80478	2.4179
5.01436	3.42346
4.4822	4.77327
5.47994	5.13989
5.93593	4.81687
3.8846	5.71234
5.34944	4.98182
5.58857	4.23437
5.39472	4.0057
5.30086	5.02265
4.09255	5.40512
5.60318	0.207016
7.3906	3.10964
4.97269	1.28022
6.26134	2.82979
5.34767	1.88105
4.82273	2.30006
6.45582	1.27362
3.89724	2.94893
5.27053	1.62644
4.30232	3.25805
3.74739	1.18089
5.69905	3.19041
6.05637	1.389
4.27575	5.2085
5.23419	1.95112
4.43496	8.21489
5.56621	5.4274
3.80529	3.18556
5.25965	3.54915
5.29976	1.71054
6.21723	6.18759
4.49442	3.6907
5.35896	3.67745
6.25153	2.95756
4.3875	2.71486
4.79129	5.61825
4.52857	5.07884
4.96301	2.03802
4.23112	3.64868
6.32319	3.08556
6.30998	3.80459
3.63227	2.68205
6.49681	4.79306
6.08767	4.27829
5.34376	8.07143
4.02325	3.00855
4.13832	1.62464
4.84699	4.33831
6.12598	5.66184
6.43229	0.324144
3.78346	2.90735
5.36982	4.34715
4.14078	2.32436
4.4489	2.31678
5.52011	4.37438
4.16752	3.05995
4.17073	2.48355
5.80297	1.79775
6.6837	6.68579
4.72356	3.88383
3.86196	0.766599
4.7866	6.38445
6.25286	3.09105
4.03562	1.86273
6.16872	1.65485
5.28207	1.06324
4.78031	2.91763
5.41954	5.73126
4.53605	3.1568
4.73118	5.58475
5.62117	5.29602
5.95187	4.78074
5.33414	5.01344
6.21568
3.63227
4.89918
4.28688
4.69822
4.81301
4.85599
5.03782
5.76447
5.22265
4.54411
5.76022
6.43095
4.43162
5.01078
5.15543
