# Supplementary material for: Macrophages reprogramming improves immunotherapy of IL-33 in peritoneal metastasis of gastric cancer
Source: EMBO Mol Med. 2024 Jan 18;16(2):251–66. doi: 10.1038/s44321-023-00012-y (PMC10897402; doi:10.1038/s44321-023-00012-y)
Supplement: Supplementary file 4 — Source Data Fig. 1 [file 44321_2023_12_MOESM4_ESM.zip › Figure 1/1B/1B-Survival curve.xlsx]

## Sheet: Sheet1
Website link	https://kmplot.com/analysis/index.php?p=service&cancer=gastric
Affy id/Gene symbol	209821_at
Survival	OS (n=881)
	FP (n=645)
