# Supplementary material for: Macrophages reprogramming improves immunotherapy of IL-33 in peritoneal metastasis of gastric cancer
Source: EMBO Mol Med. 2024 Jan 18;16(2):251–66. doi: 10.1038/s44321-023-00012-y (PMC10897402; doi:10.1038/s44321-023-00012-y)
Supplement: Supplementary file 4 — Source Data Fig. 1 [file 44321_2023_12_MOESM4_ESM.zip › Figure 1/1E/1E-Survival curve.xlsx]

## Sheet: Sheet1
Survival time (months)	IL-33 low expression (status)	IL-33 high expression (status)
22	0
18	1
22	0
22	0
23	0
23	0
23	0
23	0
2	1
23	0
1	1
23	0
11	1
24	0
24	0
24	0
24	0
24	0
5	1
17	1
27	0
28	0
25	1
28	0
3	1
15	1
28	0
28	0
28	0
5	1
9	1
29	0
9	1
26	1
29	0
29	0
3	1
29	0
30	0
30	0
30	0
30	0
19	1
30	0
30	0
30	0
30	0
31	0
30	0
31	0
24	1
31	0
12	1
31	0
31	0
31	0
31	0
32	0
32	0
10	1
32	0
32	0
32	0
32	0
32	0
22	1
7	1
32	0
32	0
32	0
32	0
32	0
32	0
33	0
33	0
33	0
33	0
33	0
34	0
16	1
39	0
29	1
21	1
35	0
17	1
15	1
12	1
19	1
37	0
37	0
37	0
2	1
31	1
15	1
31	1
13	1
39	0
31	0
36	0
36	1
12	1
39	0
13	1
15	1
38	0
18	1
38	0
13	1
2	1
34	1
24	1
37	0
13	1
37	0
36	0
35	0
8	1
35	0
35	0
34	0
34	0
34	0
5	1
34	0
21	1
15	1
33	0
22	1
7	1
20	1
31	0
29	0
29	0
17	1
24	0
23		0
23		0
23		0
23		0
23		0
16		1
23		0
23		0
24		0
24		0
29		0
30		0
30		0
31		0
31		0
31		0
31		0
32		0
32		0
32		0
32		0
32		0
32		0
26		1
34		1
36		0
37		0
1		1
37		0
37		0
34		0
34		0
32		0
23		1
28		0
