# Supplementary material for: Macrophages reprogramming improves immunotherapy of IL-33 in peritoneal metastasis of gastric cancer
Source: EMBO Mol Med. 2024 Jan 18;16(2):251–66. doi: 10.1038/s44321-023-00012-y (PMC10897402; doi:10.1038/s44321-023-00012-y)
Supplement: Supplementary file 4 — Source Data Fig. 1 [file 44321_2023_12_MOESM4_ESM.zip › Figure 1/1D/1D-IL-33 IHC quantification.xlsx]

## Sheet: Sheet1
Normal	Tumor
3	2
3	1
1	1
2	2
3	3
2	2
3	1
3	1
2	2
2	2
2	2
1	2
3	3
2	1
3	2
2	1
2	3
2	3
2	2
1	1
2	1
3	1
2	2
2	1
1	2
3	1
1	1
3	1
2	1
3	3
2	2
2	1
3	2
3	2
3	3
2	1
2	1
1	2
1	2
2	0
1	1
2	1
	2
	1
	1
	1
	1
	1
	1
	2
	2
	1
	1
	1
	2
	2
	2
	2
	2
	2
	2
	0
	3
	3
	1
	1
	3
	1
	1
	3
	1
	2
	2
	2
	3
	1
	1
	0
	2
	2
	1
	1
	2
	2
	1
	2
	2
	1
	1
	2
	1
	3
	1
	1
	0
	1
	1
	2
	3
	2
	2
	1
	1
	2
	2
	2
	1
	1
	1
	2
	2
	1
	1
	2
	1
	1
	2
	2
	2
	1
	2
	1
	2
	1
	2
	2
	2
	2
	3
	2
	2
	0
	1
	1
	1
	3
	3
	3
	3
	3
	3
	3
	3
	3
	3
	3
	3
	3
	3
	3
	3
	3
	3
	3
	3
	2
	3
	3
	2
	3
	3
	3
	3
	3
	3
	3
	3
	3
	3
	2
