# Supplementary material for: Macrophages reprogramming improves immunotherapy of IL-33 in peritoneal metastasis of gastric cancer
Source: EMBO Mol Med. 2024 Jan 18;16(2):251–66. doi: 10.1038/s44321-023-00012-y (PMC10897402; doi:10.1038/s44321-023-00012-y)
Supplement: Supplementary file 5 — Source Data Fig. 2 [file 44321_2023_12_MOESM5_ESM.zip]

Archive with 60 entries (47 files):
- Figure 2/
- __MACOSX/._Figure 2
- Figure 2/.DS_Store
- __MACOSX/Figure 2/._.DS_Store
- Figure 2/2G/
- __MACOSX/Figure 2/._2G
- Figure 2/2I/
- __MACOSX/Figure 2/._2I
- Figure 2/2H/
- __MACOSX/Figure 2/._2H
- Figure 2/2F/
- __MACOSX/Figure 2/._2F
- Figure 2/2C/
- __MACOSX/Figure 2/._2C
- Figure 2/2D/
- __MACOSX/Figure 2/._2D
- Figure 2/2M/
- __MACOSX/Figure 2/._2M
- Figure 2/2J/
- __MACOSX/Figure 2/._2J
- Figure 2/2K/
- __MACOSX/Figure 2/._2K
- Figure 2/2L/
- __MACOSX/Figure 2/._2L
- Figure 2/2E/
- __MACOSX/Figure 2/._2E
- Figure 2/2B/
- __MACOSX/Figure 2/._2B
- Figure 2/2G/2G-Flow cytometry Macrophages.xlsx
- __MACOSX/Figure 2/2G/._2G-Flow cytometry Macrophages.xlsx
- Figure 2/2I/2I-Flow cytometry M1 macrophages.xlsx
- __MACOSX/Figure 2/2I/._2I-Flow cytometry M1 macrophages.xlsx
- Figure 2/2H/2H-Flow cytometry M2 macrophages.xlsx
- __MACOSX/Figure 2/2H/._2H-Flow cytometry M2 macrophages.xlsx
- Figure 2/2F/2F-Flow cytometry DC.xlsx
- __MACOSX/Figure 2/2F/._2F-Flow cytometry DC.xlsx
- Figure 2/2C/2C-Nodules.xlsx
- __MACOSX/Figure 2/2C/._2C-Nodules.xlsx
- Figure 2/2C/2C-Weight.xlsx
- __MACOSX/Figure 2/2C/._2C-Weight.xlsx
- Figure 2/2D/2D-Flow cytometry CD8 T.xlsx
- __MACOSX/Figure 2/2D/._2D-Flow cytometry CD8 T.xlsx
- Figure 2/2M/2M-IFN-μ▒í.xlsx
- __MACOSX/Figure 2/2M/._2M-IFN-μ▒í.xlsx
- Figure 2/2M/2M-TNF-┬aA╠ü.xlsx
- __MACOSX/Figure 2/2M/._2M-TNF-┬aA╠ü.xlsx
- Figure 2/2M/2M-IL-2.xlsx
- __MACOSX/Figure 2/2M/._2M-IL-2.xlsx
- Figure 2/2M/2M-IL-5.xlsx
- __MACOSX/Figure 2/2M/._2M-IL-5.xlsx
- Figure 2/2J/2J-Flow cytometry IFN-μ▒í.xlsx
- __MACOSX/Figure 2/2J/._2J-Flow cytometry IFN-μ▒í.xlsx
- Figure 2/2K/2K-Flow cytometry IFN-μ▒í.xlsx
- __MACOSX/Figure 2/2K/._2K-Flow cytometry IFN-μ▒í.xlsx
- Figure 2/2L/2L-Flow cytometry IFN-μ▒í.xlsx
- __MACOSX/Figure 2/2L/._2L-Flow cytometry IFN-μ▒í.xlsx
- Figure 2/2E/2E-Flow cytometry NK.xlsx
- __MACOSX/Figure 2/2E/._2E-Flow cytometry NK.xlsx
- Figure 2/2B/2B-Whole mount.tif
- __MACOSX/Figure 2/2B/._2B-Whole mount.tif
