# Supplementary material for: Macrophages reprogramming improves immunotherapy of IL-33 in peritoneal metastasis of gastric cancer
Source: EMBO Mol Med. 2024 Jan 18;16(2):251–66. doi: 10.1038/s44321-023-00012-y (PMC10897402; doi:10.1038/s44321-023-00012-y)
Supplement: Supplementary file 5 — Source Data Fig. 2 [file 44321_2023_12_MOESM5_ESM.zip › Figure 2/2I/2I-Flow cytometry M1 macrophages.xlsx]

## Sheet: Sheet1
Vehicle	IL-33
31.5	36.2
37.2	35.8
32.6	39.3
25.5	31.6
30.5	29.3
