# Supplementary material for: Macrophages reprogramming improves immunotherapy of IL-33 in peritoneal metastasis of gastric cancer
Source: EMBO Mol Med. 2024 Jan 18;16(2):251–66. doi: 10.1038/s44321-023-00012-y (PMC10897402; doi:10.1038/s44321-023-00012-y)
Supplement: Supplementary file 5 — Source Data Fig. 2 [file 44321_2023_12_MOESM5_ESM.zip › Figure 2/2C/2C-Weight.xlsx]

## Sheet: Sheet1
Vehicle (mg)	IL-33 (mg)
730	530
660	413
710	220
503	400
640	350
