# Supplementary material for: Macrophages reprogramming improves immunotherapy of IL-33 in peritoneal metastasis of gastric cancer
Source: EMBO Mol Med. 2024 Jan 18;16(2):251–66. doi: 10.1038/s44321-023-00012-y (PMC10897402; doi:10.1038/s44321-023-00012-y)
Supplement: Supplementary file 5 — Source Data Fig. 2 [file 44321_2023_12_MOESM5_ESM.zip › Figure 2/2M/2M-TNF-┬aA╠ü.xlsx]

## Sheet: Sheet1
Vehicle	IL-33
139.58	252.53
141.42	306.36
153.86	381.48
95.35	207.33
92.16	216.84
