# Supplementary material for: Macrophages reprogramming improves immunotherapy of IL-33 in peritoneal metastasis of gastric cancer
Source: EMBO Mol Med. 2024 Jan 18;16(2):251–66. doi: 10.1038/s44321-023-00012-y (PMC10897402; doi:10.1038/s44321-023-00012-y)
Supplement: Supplementary file 5 — Source Data Fig. 2 [file 44321_2023_12_MOESM5_ESM.zip › Figure 2/2L/2L-Flow cytometry IFN-μ▒í.xlsx]

## Sheet: Sheet1
Vehicle	IL-33
3.25	16.4
4.76	18.2
3.4	11.8
3.12	15.8
4.43	12.5
