# Supplementary material for: Macrophages reprogramming improves immunotherapy of IL-33 in peritoneal metastasis of gastric cancer
Source: EMBO Mol Med. 2024 Jan 18;16(2):251–66. doi: 10.1038/s44321-023-00012-y (PMC10897402; doi:10.1038/s44321-023-00012-y)
Supplement: Supplementary file 6 — Source Data Fig. 3 [file 44321_2023_12_MOESM6_ESM.zip › Figure 3/3A/3A-Omics.xlsx]

## Sheet: Sheet1
id	control-1_count	control-2_count	control-3_count	control-4_count	control-5_count	control-6_count	control-7_count	control-8_count	IL33-1_count	IL33-2_count	IL33-3_count	IL33-4_count	IL33-5_count	IL33-6_count	IL33-7_count	IL33-8_count	control-1_fpkm	control-2_fpkm	control-3_fpkm	control-4_fpkm	control-5_fpkm	control-6_fpkm	control-7_fpkm	control-8_fpkm	IL33-1_fpkm	IL33-2_fpkm	IL33-3_fpkm	IL33-4_fpkm	IL33-5_fpkm	IL33-6_fpkm	IL33-7_fpkm	IL33-8_fpkm	control_mean	IL33_mean	log2(fc)	PValue	FDR	Symbol	Description	KEGG_A_class	KEGG_B_class	Pathway	K_ID	GO Component	GO Function	GO Process
ENSMUSG00000076598	0	13	1	0	0	0	4	1	4	0	116	218	46	0	60	697	0	2.24	0.17	0	0	0	0.56	0.11	0.51	0	17.63	35.42	7	0	9.58	79.92	0.385	18.7575	5.60647	3.53339e-05	0.571694	Igkv3-7	immunoglobulin kappa variable 3-7 [Source:MGI Symbol;Acc:MGI:1330852]	-	-	-	-	GO:0005615//extracellular space	-	GO:0002377//immunoglobulin production;GO:0006955//immune response
ENSMUSG00000076695	0	1	0	0	0	0	0	1	1	0	2	58	12	0	51	24	0	0.17	0	0	0	0	0	0.12	0.13	0	0.31	9.69	1.88	0	8.28	2.82	0.03625	2.88875	6.31632	0.000102801	0.571694	Ighv1-18	immunoglobulin heavy variable V1-18 [Source:MGI Symbol;Acc:MGI:4439780]	Environmental Information Processing;Human Diseases;Human Diseases;Environmental Information Processing;Cellular Processes;Human Diseases;Human Diseases;Environmental Information Processing;Human Diseases;Human Diseases;Human Diseases;Environmental Information Processing;Organismal Systems;Human Diseases;Human Diseases;Organismal Systems;Organismal Systems;Human Diseases;Organismal Systems;Human …	Signal transduction;Infectious diseases;Infectious diseases;Signal transduction;Transport and catabolism;Cancers;Infectious diseases;Signal transduction;Immune diseases;Infectious diseases;Infectious diseases;Signal transduction;Immune system;Immune diseases;Cardiovascular diseases;Immune system;Immune system;Cardiovascular diseases;Immune system;Immune diseases;Infectious diseases;Immune system;…	ko04151//PI3K-Akt signaling pathway;ko05169//Epstein-Barr virus infection;ko05130//Pathogenic Escherichia coli infection;ko04020//Calcium signaling pathway;ko04145//Phagosome;ko05202//Transcriptional misregulation in cancers;ko05152//Tuberculosis;ko04072//Phospholipase D signaling pathway;ko05322//Systemic lupus erythematosus;ko05150//Staphylococcus aureus infection;ko05146//Amoebiasis;ko04064//N…	K06856;K06856;K06856;K06856;K06856;K06856;K06856;K06856;K06856;K06856;K06856;K06856;K06856;K06856;K06856;K06856;K06856;K06856;K06856;K06856;K06856;K06856;K06856;K06856;K06856;K06856;K06856	GO:0009897//external side of plasma membrane;GO:0042571//immunoglobulin complex, circulating	GO:0003823//antigen binding;GO:0034987//immunoglobulin receptor binding	GO:0006910//phagocytosis, recognition;GO:0006911//phagocytosis, engulfment;GO:0006958//complement activation, classical pathway;GO:0042742//defense response to bacterium;GO:0045087//innate immune response;GO:0050853//B cell receptor signaling pathway;GO:0050871//positive regulation of B cell activation
ENSMUSG00000024353	10	140	59	6	13	7	52	14	48	11	246	1081	383	2	253	1371	0.55	9.49	3.22	0.47	1.02	0.48	3.29	0.64	2.41	0.73	14.88	69.89	24.81	0.12	15.95	63.61	2.395	24.05	3.32794	0.000141683	0.571694	Mzb1	marginal zone B and B1 cell-specific protein 1 [Source:MGI Symbol;Acc:MGI:1917066]	-	-	-	-	GO:0005576//extracellular region;GO:0005737//cytoplasm;GO:0005783//endoplasmic reticulum;GO:0005788//endoplasmic reticulum lumen;GO:0034663//endoplasmic reticulum chaperone complex	GO:0003674//molecular_function;GO:0005515//protein binding	GO:0002642//positive regulation of immunoglobulin biosynthetic process;GO:0008284//positive regulation of cell proliferation;GO:0030888//regulation of B cell proliferation;GO:0033622//integrin activation;GO:0042127//regulation of cell proliferation;GO:0046626//regulation of insulin receptor signaling pathway
ENSMUSG00000028211	535	263	381	43	184	180	223	344	493	351	215	795	596	600	1127	923	4.89	2.98	3.48	0.56	2.4	2.05	2.36	2.62	4.14	3.92	2.17	8.6	6.05	6	11.88	7.03	2.6675	6.22375	1.2223	0.000192477	0.571694	Trp53inp1	transformation related protein 53 inducible nuclear protein 1 [Source:MGI Symbol;Acc:MGI:1926609]	-	-	-	-	GO:0005634//nucleus;GO:0005737//cytoplasm;GO:0005776//autophagosome;GO:0005829//cytosol;GO:0016605//PML body;GO:0031410//cytoplasmic vesicle	GO:0016209//antioxidant activity	GO:0000045//autophagosome assembly;GO:0006355//regulation of transcription, DNA-templated;GO:0006914//autophagy;GO:0006915//apoptotic process;GO:0007050//cell cycle arrest;GO:0008285//negative regulation of cell proliferation;GO:0009408//response to heat;GO:0010506//regulation of autophagy;GO:0010508//positive regulation of autophagy;GO:0010628//positive regulation of gene expression;GO:0010629//…
ENSMUSG00000052271	3	12	7	0	2	2	6	5	7	5	10	120	22	0	80	146	0.04	0.21	0.1	0	0.04	0.04	0.1	0.06	0.09	0.09	0.16	2.01	0.35	0	1.3	1.72	0.07375	0.715	3.27723	0.000229226	0.571694	Bhlha15	basic helix-loop-helix family, member a15 [Source:MGI Symbol;Acc:MGI:891976]	Human Diseases	Endocrine and metabolic diseases	ko04950//Maturity onset diabetes of the young	K08040	GO:0005634//nucleus	GO:0000977//RNA polymerase II regulatory region sequence-specific DNA binding;GO:0001228//DNA-binding transcription activator activity, RNA polymerase II-specific;GO:0003677//DNA binding;GO:0042802//identical protein binding;GO:0046983//protein dimerization activity	GO:0006355//regulation of transcription, DNA-templated;GO:0006851//mitochondrial calcium ion transmembrane transport;GO:0007030//Golgi organization;GO:0007186//G protein-coupled receptor signaling pathway;GO:0007267//cell-cell signaling;GO:0010832//negative regulation of myotube differentiation;GO:0019722//calcium-mediated signaling;GO:0030968//endoplasmic reticulum unfolded protein response;GO:0…
ENSMUSG00000094335	12	73	19	8	8	4	7	4	3	3	1	385	2025	1	531	69	1.47	11.08	2.32	1.4	1.4	0.61	0.99	0.41	0.34	0.45	0.14	55.69	274.99	0.13	74.9	7.03	2.46	51.7088	4.39368	0.000263308	0.571694	Igkv1-117	immunoglobulin kappa variable 1-117 [Source:MGI Symbol;Acc:MGI:4439721]	-	-	-	-	GO:0005615//extracellular space	-	GO:0002377//immunoglobulin production;GO:0006955//immune response
ENSMUSG00000094420	4	114	201	6	5	4	105	47	261	39	126	3795	545	2	391	1219	0.55	19.47	27.65	1.18	0.98	0.69	16.72	5.39	33.03	6.56	19.18	617.81	83.29	0.3	62.06	139.8	9.07875	120.254	3.72744	0.000311212	0.571694	Igkv10-96	immunoglobulin kappa variable 10-96 [Source:MGI Symbol;Acc:MGI:4439561]	-	-	-	-	GO:0005615//extracellular space	-	GO:0002377//immunoglobulin production;GO:0006955//immune response
ENSMUSG00000041920	101	141	124	28	90	71	164	123	151	100	163	348	245	135	440	387	1.52	2.5	2.06	0.47	2.14	1.34	2.48	1.36	2.02	1.85	2.16	6.73	4.24	2.43	6.66	5.05	1.73375	3.8925	1.1668	0.000312355	0.571694	Slc16a6	solute carrier family 16 (monocarboxylic acid transporters), member 6 [Source:MGI Symbol;Acc:MGI:2144585]	-	-	-	-	GO:0005886//plasma membrane;GO:0016020//membrane;GO:0016021//integral component of membrane	GO:0008028//monocarboxylic acid transmembrane transporter activity;GO:0015293//symporter activity	GO:0015718//monocarboxylic acid transport;GO:0055085//transmembrane transport
ENSMUSG00000029026	2	0	1	0	4	1	1	1	4	3	3	25	10	0	89	15	0.03	0	0.02	0	0.08	0.03	0.01	0.01	0.04	0.15	0.03	0.47	0.12	0	1.49	0.12	0.0225	0.3025	3.74894	0.000338736	0.571694	Trp73	transformation related protein 73 [Source:MGI Symbol;Acc:MGI:1336991]	Environmental Information Processing;Human Diseases;Organismal Systems;Cellular Processes	Signal transduction;Infectious diseases;Nervous system;Cell growth and death	ko04390//Hippo signaling pathway;ko05162//Measles;ko04722//Neurotrophin signaling pathway;ko04115//p53 signaling pathway	K10148;K10148;K10148;K10148	GO:0000785//chromatin;GO:0005634//nucleus;GO:0005654//nucleoplasm;GO:0005737//cytoplasm;GO:0005794//Golgi apparatus;GO:0030054//cell junction;GO:0043231//intracellular membrane-bounded organelle	GO:0000978//RNA polymerase II proximal promoter sequence-specific DNA binding;GO:0000981//DNA-binding transcription factor activity, RNA polymerase II-specific;GO:0001228//DNA-binding transcription activator activity, RNA polymerase II-specific;GO:0002039//p53 binding;GO:0003677//DNA binding;GO:0003700//DNA-binding transcription factor activity;GO:0005515//protein binding;GO:0008134//transcriptio…	GO:0000187//activation of MAPK activity;GO:0001822//kidney development;GO:0001836//release of cytochrome c from mitochondria;GO:0006355//regulation of transcription, DNA-templated;GO:0006915//apoptotic process;GO:0006954//inflammatory response;GO:0006974//cellular response to DNA damage stimulus;GO:0007049//cell cycle;GO:0007050//cell cycle arrest;GO:0007346//regulation of mitotic cell cycle;GO:0…
ENSMUSG00000027004	51	33	49	27	25	27	5	25	8	48	63	181	49	52	989	220	0.8	0.64	0.77	0.61	0.56	0.53	0.09	0.33	0.12	0.92	1.09	3.36	0.85	0.89	17.9	2.88	0.54125	3.50125	2.6935	0.000429663	0.654039	Frzb	frizzled-related protein [Source:MGI Symbol;Acc:MGI:892032]	-	-	-	-	GO:0005576//extracellular region;GO:0005615//extracellular space;GO:0005737//cytoplasm	GO:0005515//protein binding;GO:0017147//Wnt-protein binding	GO:0007275//multicellular organism development;GO:0008285//negative regulation of cell proliferation;GO:0010721//negative regulation of cell development;GO:0014033//neural crest cell differentiation;GO:0016055//Wnt signaling pathway;GO:0030154//cell differentiation;GO:0030178//negative regulation of Wnt signaling pathway;GO:0030308//negative regulation of cell growth;GO:0042472//inner ear morphog…
ENSMUSG00000108900	1	2	0	0	0	3	4	2	6	4	5	9	8	3	51	15	0.03	0.07	0	0	0	0.1	0.13	0.05	0.15	0.13	0.15	0.29	0.24	0.09	1.6	0.34	0.0475	0.37375	2.97607	0.000457986	0.654039	Ccdc194	coiled-coil domain containing 194 [Source:MGI Symbol;Acc:MGI:3588239]	-	-	-	-	-	-	-
ENSMUSG00000076522	0	14	2	0	2	0	5	2	1	0	25	392	31	0	66	95	0	2.27	0.26	0	0.37	0	0.76	0.22	0.12	0	3.61	60.61	4.5	0	9.95	10.35	0.485	11.1425	4.52194	0.000511187	0.668073	Igkv16-104	immunoglobulin kappa variable 16-104 [Source:MGI Symbol;Acc:MGI:2685913]	-	-	-	-	GO:0005615//extracellular space	-	GO:0002377//immunoglobulin production;GO:0006955//immune response
ENSMUSG00000073940	215	645	1658	7637	1012	1351	336	349	69	358	303	66	199	80	3413	75	15.11	56.28	116.5	768.33	101.68	118.57	27.36	20.45	4.49	30.76	23.59	5.51	15.52	6.13	276.63	4.42	153.035	45.8813	-1.73789	0.000539784	0.668073	Hbb-bt	hemoglobin, beta adult t chain [Source:MGI Symbol;Acc:MGI:5474850]	Human Diseases;Human Diseases	Infectious diseases;Infectious diseases	ko05143//African trypanosomiasis;ko05144//Malaria	K13823;K13823	GO:0005615//extracellular space;GO:0005833//hemoglobin complex;GO:0031838//haptoglobin-hemoglobin complex	GO:0004601//peroxidase activity;GO:0005344//oxygen carrier activity;GO:0019825//oxygen binding;GO:0020037//heme binding;GO:0030492//hemoglobin binding;GO:0031720//haptoglobin binding;GO:0031721//hemoglobin alpha binding;GO:0031722//hemoglobin beta binding;GO:0043177//organic acid binding;GO:0044877//protein-containing complex binding;GO:0046872//metal ion binding	GO:0015671//oxygen transport;GO:0042744//hydrogen peroxide catabolic process;GO:0098869//cellular oxidant detoxification
ENSMUSG00000069919	1807	4400	11043	120792	6861	9748	3022	3421	778	2971	2556	469	1988	813	27298	766	127.72	385.94	780.28	12221.8	693.14	860.38	247.13	201.46	50.57	256.5	199.8	39.22	156.03	62.91	2225.37	45.09	1939.73	379.436	-2.35392	0.000751145	0.743482	Hba-a1	hemoglobin alpha, adult chain 1 [Source:MGI Symbol;Acc:MGI:96015]	Human Diseases;Human Diseases	Infectious diseases;Infectious diseases	ko05143//African trypanosomiasis;ko05144//Malaria	K13822;K13822	GO:0005615//extracellular space;GO:0005833//hemoglobin complex;GO:0022627//cytosolic small ribosomal subunit;GO:0031838//haptoglobin-hemoglobin complex	GO:0004601//peroxidase activity;GO:0005344//oxygen carrier activity;GO:0005506//iron ion binding;GO:0019825//oxygen binding;GO:0020037//heme binding;GO:0031720//haptoglobin binding;GO:0043177//organic acid binding;GO:0044877//protein-containing complex binding;GO:0046872//metal ion binding	GO:0001701//in utero embryonic development;GO:0009617//response to bacterium;GO:0015671//oxygen transport;GO:0048821//erythrocyte development;GO:0098869//cellular oxidant detoxification
ENSMUSG00000009092	1	25	8	4	2	3	17	4	17	4	18	145	49	0	215	138	0.04	1.16	0.3	0.21	0.11	0.14	0.74	0.13	0.59	0.18	0.74	6.42	2.04	0	9.28	4.3	0.35375	2.94375	3.05685	0.000879244	0.816159	Derl3	Der1-like domain family, member 3 [Source:MGI Symbol;Acc:MGI:1917627]	Genetic Information Processing	Folding, sorting and degradation	ko04141//Protein processing in endoplasmic reticulum	K13989	GO:0000839//Hrd1p ubiquitin ligase ERAD-L complex;GO:0005783//endoplasmic reticulum;GO:0005785//signal recognition particle receptor complex;GO:0005789//endoplasmic reticulum membrane;GO:0016020//membrane;GO:0016021//integral component of membrane;GO:0030176//integral component of endoplasmic reticulum membrane;GO:0048500//signal recognition particle	GO:0051787//misfolded protein binding;GO:1990381//ubiquitin-specific protease binding	GO:0018279//protein N-linked glycosylation via asparagine;GO:0030433//ubiquitin-dependent ERAD pathway;GO:0030968//endoplasmic reticulum unfolded protein response;GO:1904153//negative regulation of retrograde protein transport, ER to cytosol
ENSMUSG00000009350	7	5	0	5	1	0	0	2	0	3	16	134	117	0	112	18	0.25	0.15	0	0.29	0.03	0	0	0.09	0	0.14	0.69	4.09	2.55	0	2.91	0.49	0.10125	1.35875	3.74629	0.00109524	0.836085	Mpo	myeloperoxidase [Source:MGI Symbol;Acc:MGI:97137]	Cellular Processes;Human Diseases;Metabolism;Human Diseases	Transport and catabolism;Cancers;Xenobiotics biodegradation and metabolism;Cancers	ko04145//Phagosome;ko05202//Transcriptional misregulation in cancers;ko00983//Drug metabolism - other enzymes;ko05221//Acute myeloid leukemia	K10789;K10789;K10789;K10789	GO:0005615//extracellular space;GO:0005654//nucleoplasm;GO:0005737//cytoplasm;GO:0005739//mitochondrion;GO:0005764//lysosome;GO:0030141//secretory granule;GO:0042582//azurophil granule;GO:0043231//intracellular membrane-bounded organelle	GO:0004601//peroxidase activity;GO:0008201//heparin binding;GO:0016491//oxidoreductase activity;GO:0020037//heme binding;GO:0046872//metal ion binding	GO:0001878//response to yeast;GO:0002149//hypochlorous acid biosynthetic process;GO:0002679//respiratory burst involved in defense response;GO:0006952//defense response;GO:0006979//response to oxidative stress;GO:0007568//aging;GO:0009612//response to mechanical stimulus;GO:0019430//removal of superoxide radicals;GO:0032094//response to food;GO:0032496//response to lipopolysaccharide;GO:0034374//…
ENSMUSG00000076538	0	3	0	0	0	0	0	0	0	0	6	7	83	0	28	81	0	0.53	0	0	0	0	0	0	0	0	0.94	1.18	13.12	0	4.6	9.61	0.06625	3.68125	5.79613	0.00111299	0.836085	Igkv13-84	immunoglobulin kappa chain variable 13-84 [Source:MGI Symbol;Acc:MGI:96514]	-	-	-	-	GO:0005615//extracellular space	-	GO:0002377//immunoglobulin production;GO:0006955//immune response
ENSMUSG00000033152	35	15	48	35	19	39	24	46	24	17	13	6	19	14	729	21	0.84	0.45	1.15	1.23	0.65	1.3	0.66	0.93	0.53	0.5	0.36	0.18	0.5	0.42	20.2	0.42	0.90125	2.88875	1.68045	0.00116317	0.836085	Podxl2	podocalyxin-like 2 [Source:MGI Symbol;Acc:MGI:2442488]	-	-	-	-	GO:0016020//membrane;GO:0016021//integral component of membrane	-	GO:0050901//leukocyte tethering or rolling
ENSMUSG00000095930	4	3	12	1	3	5	10	10	23	12	19	6	23	10	55	12	0.05	0.04	0.14	0.02	0.05	0.08	0.14	0.1	0.25	0.18	0.25	0.09	0.31	0.13	0.76	0.12	0.0775	0.26125	1.75316	0.00123621	0.836085	Nim1k	NIM1 serine/threonine protein kinase [Source:MGI Symbol;Acc:MGI:2442399]	-	-	-	-	GO:0005634//nucleus;GO:0005737//cytoplasm	GO:0000166//nucleotide binding;GO:0000287//magnesium ion binding;GO:0004672//protein kinase activity;GO:0004674//protein serine/threonine kinase activity;GO:0005524//ATP binding;GO:0016301//kinase activity;GO:0016740//transferase activity;GO:0046872//metal ion binding	GO:0006468//protein phosphorylation;GO:0016310//phosphorylation;GO:0035556//intracellular signal transduction
ENSMUSG00000005237	14	13	3	7	6	7	13	11	18	20	10	13	47	34	188	11	0.05	0.06	0.01	0.04	0.17	0.03	0.05	0.03	0.06	0.09	0.04	0.06	0.19	0.13	1.07	0.03	0.055	0.20875	1.92427	0.00127714	0.836085	Dnah2	dynein, axonemal, heavy chain 2 [Source:MGI Symbol;Acc:MGI:107731]	Human Diseases	Neurodegenerative diseases	ko05016//Huntington disease	K10408	GO:0005737//cytoplasm;GO:0005856//cytoskeleton;GO:0005874//microtubule;GO:0005929//cilium;GO:0005930//axoneme;GO:0030286//dynein complex;GO:0031514//motile cilium;GO:0036126//sperm flagellum;GO:0036156//inner dynein arm;GO:0042995//cell projection	GO:0000166//nucleotide binding;GO:0003774//motor activity;GO:0003777//microtubule motor activity;GO:0005524//ATP binding;GO:0008569//ATP-dependent microtubule motor activity, minus-end-directed;GO:0045505//dynein intermediate chain binding;GO:0051959//dynein light intermediate chain binding	GO:0007018//microtubule-based movement
ENSMUSG00000078612	21	14	11	2	2	8	12	20	18	22	42	16	32	16	118	23	0.34	0.28	0.18	0.05	0.05	0.16	0.22	0.27	0.27	0.43	0.75	0.3	0.57	0.28	2.18	0.31	0.19375	0.63625	1.7154	0.00133577	0.836085	Fyb2	FYN binding protein 2 [Source:MGI Symbol;Acc:MGI:2685466]	-	-	-	-	GO:0001772//immunological synapse;GO:0005886//plasma membrane;GO:0016020//membrane;GO:0045121//membrane raft	GO:0003674//molecular_function;GO:0005515//protein binding	GO:0007229//integrin-mediated signaling pathway;GO:0033627//cell adhesion mediated by integrin;GO:0050852//T cell receptor signaling pathway;GO:0072659//protein localization to plasma membrane
ENSMUSG00000038393	3405	1652	2720	393	1362	1251	3413	5756	4225	2371	2888	3717	5738	4728	24763	4996	59.77	36.08	47.78	9.92	34.2	27.46	69.41	84.26	68.23	50.85	56.05	77.21	112	90.98	501.82	73.14	46.11	128.785	1.48181	0.00139147	0.836085	Txnip	thioredoxin interacting protein [Source:MGI Symbol;Acc:MGI:1889549]	Organismal Systems	Immune system	ko04621//NOD-like receptor signaling pathway	K20910	GO:0005634//nucleus;GO:0005737//cytoplasm;GO:0005758//mitochondrial intermembrane space;GO:0005829//cytosol	GO:0004857//enzyme inhibitor activity;GO:0005515//protein binding;GO:0031625//ubiquitin protein ligase binding	GO:0000122//negative regulation of transcription by RNA polymerase II;GO:0006606//protein import into nucleus;GO:0006979//response to oxidative stress;GO:0007049//cell cycle;GO:0009612//response to mechanical stimulus;GO:0009749//response to glucose;GO:0030216//keratinocyte differentiation;GO:0032355//response to estradiol;GO:0032570//response to progesterone;GO:0042127//regulation of cell prolif…
ENSMUSG00000052305	1358	2959	7606	50302	4722	5996	2029	2621	543	2318	1774	324	1430	855	18035	568	106.92	288.83	598.32	5665.23	530.98	589.02	184.66	171.81	39.26	222.74	154.32	30.13	125.06	73.65	1636.63	37.21	1016.97	289.875	-1.81078	0.00149806	0.836085	Hbb-bs	hemoglobin, beta adult s chain [Source:MGI Symbol;Acc:MGI:5474852]	Human Diseases;Human Diseases	Infectious diseases;Infectious diseases	ko05143//African trypanosomiasis;ko05144//Malaria	K13823;K13823	GO:0005615//extracellular space;GO:0005833//hemoglobin complex;GO:0031838//haptoglobin-hemoglobin complex	GO:0004601//peroxidase activity;GO:0005344//oxygen carrier activity;GO:0019825//oxygen binding;GO:0020037//heme binding;GO:0030492//hemoglobin binding;GO:0031720//haptoglobin binding;GO:0031721//hemoglobin alpha binding;GO:0031722//hemoglobin beta binding;GO:0043177//organic acid binding;GO:0044877//protein-containing complex binding;GO:0046872//metal ion binding	GO:0015671//oxygen transport;GO:0042744//hydrogen peroxide catabolic process;GO:0098869//cellular oxidant detoxification
ENSMUSG00000096499	1	2	31	0	1	0	6	0	20	7	57	697	32	3	14	333	0.13	0.31	3.88	0	0.18	0	0.87	0	2.3	1.07	7.89	103.13	4.44	0.49	2.17	34.71	0.67125	19.525	4.86233	0.00178972	0.922951	Ighv1-5	immunoglobulin heavy variable V1-5 [Source:MGI Symbol;Acc:MGI:3704121]	Environmental Information Processing;Human Diseases;Human Diseases;Environmental Information Processing;Cellular Processes;Human Diseases;Human Diseases;Environmental Information Processing;Human Diseases;Human Diseases;Human Diseases;Environmental Information Processing;Organismal Systems;Human Diseases;Human Diseases;Organismal Systems;Organismal Systems;Human Diseases;Organismal Systems;Human …	Signal transduction;Infectious diseases;Infectious diseases;Signal transduction;Transport and catabolism;Cancers;Infectious diseases;Signal transduction;Immune diseases;Infectious diseases;Infectious diseases;Signal transduction;Immune system;Immune diseases;Cardiovascular diseases;Immune system;Immune system;Cardiovascular diseases;Immune system;Immune diseases;Infectious diseases;Immune system;…	ko04151//PI3K-Akt signaling pathway;ko05169//Epstein-Barr virus infection;ko05130//Pathogenic Escherichia coli infection;ko04020//Calcium signaling pathway;ko04145//Phagosome;ko05202//Transcriptional misregulation in cancers;ko05152//Tuberculosis;ko04072//Phospholipase D signaling pathway;ko05322//Systemic lupus erythematosus;ko05150//Staphylococcus aureus infection;ko05146//Amoebiasis;ko04064//N…	K06856;K06856;K06856;K06856;K06856;K06856;K06856;K06856;K06856;K06856;K06856;K06856;K06856;K06856;K06856;K06856;K06856;K06856;K06856;K06856;K06856;K06856;K06856;K06856;K06856;K06856;K06856	GO:0009897//external side of plasma membrane;GO:0042571//immunoglobulin complex, circulating	GO:0003823//antigen binding;GO:0034987//immunoglobulin receptor binding	GO:0006910//phagocytosis, recognition;GO:0006911//phagocytosis, engulfment;GO:0006958//complement activation, classical pathway;GO:0042742//defense response to bacterium;GO:0045087//innate immune response;GO:0050853//B cell receptor signaling pathway;GO:0050871//positive regulation of B cell activation
ENSMUSG00000032908	18	12	12	3	6	1	11	7	14	16	12	39	11	8	137	58	0.22	0.18	0.15	0.05	0.11	0.02	0.16	0.07	0.16	0.24	0.16	0.57	0.15	0.11	1.95	0.6	0.12	0.4925	2.03709	0.00200575	0.974733	Sgpp2	sphingosine-1-phosphate phosphotase 2 [Source:MGI Symbol;Acc:MGI:3589109]	Metabolism;Environmental Information Processing;Metabolism	Global and overview maps;Signal transduction;Lipid metabolism	ko01100//Metabolic pathways;ko04071//Sphingolipid signaling pathway;ko00600//Sphingolipid metabolism	K04717;K04717;K04717	GO:0005783//endoplasmic reticulum;GO:0005789//endoplasmic reticulum membrane;GO:0016020//membrane;GO:0016021//integral component of membrane	GO:0016787//hydrolase activity;GO:0042392//sphingosine-1-phosphate phosphatase activity	GO:0006670//sphingosine metabolic process;GO:0016311//dephosphorylation;GO:0061469//regulation of type B pancreatic cell proliferation
ENSMUSG00000094081	13	14	14	3	14	9	17	17	20	11	31	25	26	29	66	26	0.14	0.19	0.15	0.05	0.22	0.11	0.21	0.15	0.2	0.15	0.37	0.32	0.31	0.34	0.81	0.23	0.1525	0.34125	1.16202	0.0022312	0.974733	Gm20826	predicted gene, 20826 [Source:MGI Symbol;Acc:MGI:5434182]	-	-	-	-	GO:0005654//nucleoplasm;GO:0005829//cytosol	GO:0035064//methylated histone binding	GO:0006355//regulation of transcription, DNA-templated;GO:0007276//gamete generation
ENSMUSG00000024041	2	9	12	18	11	8	8	21	6	3	4	4	3	8	2	3	0.08	0.44	0.47	1.01	0.62	0.39	0.36	0.69	0.22	0.14	0.17	0.19	0.13	0.34	0.11	0.1	0.5075	0.175	-1.53605	0.00230066	0.974733	Cryaa	crystallin, alpha A [Source:MGI Symbol;Acc:MGI:88515]	Genetic Information Processing	Folding, sorting and degradation	ko04141//Protein processing in endoplasmic reticulum	K09541	GO:0005634//nucleus;GO:0005654//nucleoplasm;GO:0005737//cytoplasm;GO:0005829//cytosol;GO:0032991//protein-containing complex	GO:0005198//structural molecule activity;GO:0005212//structural constituent of eye lens;GO:0005515//protein binding;GO:0042802//identical protein binding;GO:0046872//metal ion binding;GO:0051082//unfolded protein binding	GO:0001666//response to hypoxia;GO:0001934//positive regulation of protein phosphorylation;GO:0002088//lens development in camera-type eye;GO:0002089//lens morphogenesis in camera-type eye;GO:0006457//protein folding;GO:0006915//apoptotic process;GO:0007005//mitochondrion organization;GO:0007015//actin filament organization;GO:0007017//microtubule-based process;GO:0007021//tubulin complex assembl…
ENSMUSG00000032053	38	180	57	5	21	19	22	37	51	14	82	529	270	41	159	701	0.74	4.33	1.1	0.26	0.65	0.46	0.49	0.6	0.91	0.36	1.76	12.13	5.88	0.87	3.56	11.33	1.07875	4.6	2.09227	0.0023104	0.974733	Pou2af1	POU domain, class 2, associating factor 1 [Source:MGI Symbol;Acc:MGI:105086]	-	-	-	-	GO:0005634//nucleus;GO:0090575//RNA polymerase II transcription factor complex	GO:0000978//RNA polymerase II proximal promoter sequence-specific DNA binding;GO:0000979//RNA polymerase II core promoter sequence-specific DNA binding;GO:0003677//DNA binding;GO:0003713//transcription coactivator activity;GO:0005515//protein binding	GO:0045944//positive regulation of transcription by RNA polymerase II
ENSMUSG00000031327	17	16	22	3	8	9	22	14	14	12	32	46	15	13	258	53	0.11	0.13	0.15	0.03	0.08	0.08	0.17	0.08	0.09	0.1	0.24	0.36	0.11	0.1	1.99	0.3	0.10375	0.41125	1.9869	0.00250412	0.974733	Chic1	cysteine-rich hydrophobic domain 1 [Source:MGI Symbol;Acc:MGI:1344694]	-	-	-	-	GO:0005886//plasma membrane;GO:0016020//membrane;GO:0016021//integral component of membrane;GO:0031410//cytoplasmic vesicle	GO:0003674//molecular_function	-
ENSMUSG00000032484	28	22	17	23	9	7	1	38	21	49	4	85	184	36	276	54	1.13	1.1	0.69	1.33	0.52	0.35	0.05	1.28	0.78	2.42	0.18	4.07	8.26	1.59	12.87	1.82	0.80625	3.99875	2.31025	0.00258646	0.974733	Ngp	neutrophilic granule protein [Source:MGI Symbol;Acc:MGI:105983]	-	-	-	-	GO:0005576//extracellular region;GO:0005615//extracellular space;GO:0031410//cytoplasmic vesicle	GO:0004869//cysteine-type endopeptidase inhibitor activity;GO:0030414//peptidase inhibitor activity	GO:0006952//defense response;GO:0010466//negative regulation of peptidase activity;GO:0010951//negative regulation of endopeptidase activity;GO:0016525//negative regulation of angiogenesis;GO:1901491//negative regulation of lymphangiogenesis
ENSMUSG00000022468	2	7	7	1	2	1	9	1	6	7	7	39	22	0	47	47	0.04	0.22	0.14	0.05	0.06	0.04	0.21	0.03	0.11	0.25	0.16	1.07	0.5	0	1.2	0.9	0.09875	0.52375	2.40703	0.00261463	0.974733	Endou	endonuclease, polyU-specific [Source:MGI Symbol;Acc:MGI:97746]	-	-	-	-	GO:0005576//extracellular region;GO:0005737//cytoplasm;GO:0016020//membrane;GO:0016021//integral component of membrane	GO:0003723//RNA binding;GO:0004518//nuclease activity;GO:0004519//endonuclease activity;GO:0004521//endoribonuclease activity;GO:0005044//scavenger receptor activity;GO:0008236//serine-type peptidase activity;GO:0016787//hydrolase activity;GO:0030247//polysaccharide binding;GO:0046872//metal ion binding	GO:0006508//proteolysis;GO:0006897//endocytosis;GO:0006955//immune response;GO:0007565//female pregnancy;GO:0090305//nucleic acid phosphodiester bond hydrolysis;GO:0090502//RNA phosphodiester bond hydrolysis, endonucleolytic
ENSMUSG00000050994	16	20	1	1	4	6	12	2	8	11	16	49	27	9	132	48	0.19	0.36	0.01	0.02	0.08	0.1	0.19	0.02	0.08	0.17	0.27	0.72	0.44	0.11	1.98	0.46	0.12125	0.52875	2.1246	0.00269476	0.974733	Adgb	androglobin [Source:MGI Symbol;Acc:MGI:3605549]	-	-	-	-	-	GO:0004198//calcium-dependent cysteine-type endopeptidase activity;GO:0005515//protein binding;GO:0019825//oxygen binding;GO:0020037//heme binding	GO:0006508//proteolysis
ENSMUSG00000024512	109	340	361	316	116	119	283	74	41	120	119	102	92	113	23	200	4.4	17.02	14.56	18.24	6.69	5.99	13.21	2.49	1.52	5.91	5.31	4.87	4.12	4.99	1.07	6.72	10.325	4.31375	-1.25913	0.00282267	0.974733	Dynap	dynactin associated protein [Source:MGI Symbol;Acc:MGI:1922827]	-	-	-	-	GO:0016020//membrane;GO:0016021//integral component of membrane	GO:0003674//molecular_function	-
ENSMUSG00000023043	5	14	37	16	6	1	2	6	2	1	1	2	3	2	2792	8	0.17	0.6	1.27	0.79	0.29	0.04	0.08	0.17	0.06	0.04	0.04	0.08	0.11	0.08	110.72	0.23	0.42625	13.92	5.02932	0.00288005	0.974733	Krt18	keratin 18 [Source:MGI Symbol;Acc:MGI:96692]	Human Diseases;Organismal Systems	Infectious diseases;Endocrine system	ko05150//Staphylococcus aureus infection;ko04915//Estrogen signaling pathway	K07604;K07604	GO:0005634//nucleus;GO:0005730//nucleolus;GO:0005737//cytoplasm;GO:0005815//microtubule organizing center;GO:0005829//cytosol;GO:0005882//intermediate filament;GO:0016363//nuclear matrix;GO:0034451//centriolar satellite;GO:0045095//keratin filament;GO:0071944//cell periphery	GO:0005198//structural molecule activity;GO:0005515//protein binding;GO:0097110//scaffold protein binding	GO:0033209//tumor necrosis factor-mediated signaling pathway;GO:0043000//Golgi to plasma membrane CFTR protein transport;GO:0043066//negative regulation of apoptotic process;GO:0045104//intermediate filament cytoskeleton organization;GO:0097191//extrinsic apoptotic signaling pathway;GO:0097284//hepatocyte apoptotic process
ENSMUSG00000076577	0	8	2	0	2	1	3	2	39	8	12	30	3	0	14	12	0	1.33	0.27	0	0.38	0.17	0.47	0.22	4.81	1.31	1.78	4.76	0.45	0	2.18	1.34	0.355	2.07875	2.54983	0.00291548	0.974733	Igkv8-30	immunoglobulin kappa chain variable 8-30 [Source:MGI Symbol;Acc:MGI:3642250]	-	-	-	-	GO:0005615//extracellular space	-	GO:0002377//immunoglobulin production;GO:0006955//immune response
ENSMUSG00000021356	26	77	39	5	13	12	57	22	42	22	64	302	103	14	103	326	0.27	0.99	0.4	0.07	0.19	0.16	0.68	0.19	0.4	0.28	0.73	3.71	1.19	0.16	1.23	2.82	0.36875	1.315	1.83435	0.00294741	0.974733	Irf4	interferon regulatory factor 4 [Source:MGI Symbol;Acc:MGI:1096873]	Organismal Systems	Immune system	ko04659//Th17 cell differentiation	K09445	GO:0000788//nuclear nucleosome;GO:0005634//nucleus;GO:0005654//nucleoplasm;GO:0005829//cytosol	GO:0000978//RNA polymerase II proximal promoter sequence-specific DNA binding;GO:0000981//DNA-binding transcription factor activity, RNA polymerase II-specific;GO:0001228//DNA-binding transcription activator activity, RNA polymerase II-specific;GO:0003677//DNA binding;GO:0003700//DNA-binding transcription factor activity;GO:0005515//protein binding;GO:0043565//sequence-specific DNA binding;GO:004…	GO:0002376//immune system process;GO:0006355//regulation of transcription, DNA-templated;GO:0034122//negative regulation of toll-like receptor signaling pathway;GO:0042832//defense response to protozoan;GO:0043011//myeloid dendritic cell differentiation;GO:0043388//positive regulation of DNA binding;GO:0043966//histone H3 acetylation;GO:0043967//histone H4 acetylation;GO:0045082//positive regulat…
ENSMUSG00000057465	0	11	4	38	12	25	1	0	0	0	2	3	2	1	5	1	0	1.03	0.34	4.56	1.33	2.44	0.11	0	0	0	0.21	0.29	0.17	0.08	0.47	0.07	1.22625	0.16125	-2.92688	0.00299272	0.974733	Saa2	serum amyloid A 2 [Source:MGI Symbol;Acc:MGI:98222]	-	-	-	-	GO:0005576//extracellular region;GO:0005615//extracellular space;GO:0005881//cytoplasmic microtubule;GO:0034364//high-density lipoprotein particle	GO:0001664//G protein-coupled receptor binding;GO:0005515//protein binding;GO:0042056//chemoattractant activity	GO:0006953//acute-phase response;GO:0035634//response to stilbenoid;GO:0050918//positive chemotaxis;GO:0060326//cell chemotaxis
ENSMUSG00000044468	17	116	82	40	18	34	60	22	41	19	78	543	156	19	549	514	0.15	1.26	0.72	0.5	0.23	0.37	0.61	0.16	0.33	0.2	0.76	5.63	1.52	0.18	5.55	3.75	0.5	2.24	2.1635	0.00312175	0.982294	Tent5c	terminal nucleotidyltransferase 5C [Source:MGI Symbol;Acc:MGI:1921895]	-	-	-	-	GO:0005634//nucleus;GO:0005737//cytoplasm	GO:0003723//RNA binding;GO:0004652//polynucleotide adenylyltransferase activity;GO:0016740//transferase activity;GO:0016779//nucleotidyltransferase activity;GO:1990817//RNA adenylyltransferase activity	GO:0001701//in utero embryonic development;GO:0048255//mRNA stabilization
ENSMUSG00000032202	105	106	79	25	51	50	121	104	93	75	121	210	152	79	429	242	1.72	2.16	1.31	0.59	1.21	1.04	2.31	1.44	1.41	1.51	2.22	4.08	2.76	1.43	8.18	3.33	1.4725	3.115	1.08096	0.00320187	0.986036	Rab27a	RAB27A, member RAS oncogene family [Source:MGI Symbol;Acc:MGI:1861441]	-	-	-	-	GO:0001750//photoreceptor outer segment;GO:0005623//cell;GO:0005764//lysosome;GO:0005768//endosome;GO:0005770//late endosome;GO:0005794//Golgi apparatus;GO:0012505//endomembrane system;GO:0016020//membrane;GO:0016324//apical plasma membrane;GO:0030141//secretory granule;GO:0030425//dendrite;GO:0030667//secretory granule membrane;GO:0032585//multivesicular body membrane;GO:0033093//Weibel-Palade b…	GO:0000166//nucleotide binding;GO:0003924//GTPase activity;GO:0005515//protein binding;GO:0005525//GTP binding;GO:0016787//hydrolase activity;GO:0019003//GDP binding;GO:0019904//protein domain specific binding;GO:0031489//myosin V binding	GO:0006605//protein targeting;GO:0006886//intracellular protein transport;GO:0006887//exocytosis;GO:0007596//blood coagulation;GO:0010628//positive regulation of gene expression;GO:0016192//vesicle-mediated transport;GO:0019882//antigen processing and presentation;GO:0030318//melanocyte differentiation;GO:0032400//melanosome localization;GO:0032402//melanosome transport;GO:0032482//Rab protein si…
ENSMUSG00000041731	12	3	29	3	1	3	6	25	4	3	4	1	2	1	2015	1	0.18	0.06	0.44	0.07	0.02	0.06	0.11	0.32	0.06	0.06	0.07	0.02	0.03	0.02	35.45	0.01	0.1575	4.465	4.82524	0.00326448	0.986036	Pgm5	phosphoglucomutase 5 [Source:MGI Symbol;Acc:MGI:1925668]	-	-	-	-	GO:0001725//stress fiber;GO:0005737//cytoplasm;GO:0005829//cytosol;GO:0005856//cytoskeleton;GO:0005912//adherens junction;GO:0005914//spot adherens junction;GO:0005925//focal adhesion;GO:0009898//cytoplasmic side of plasma membrane;GO:0014704//intercalated disc;GO:0016010//dystrophin-associated glycoprotein complex;GO:0030018//Z disc;GO:0030054//cell junction;GO:0030055//cell-substrate junction;G…	GO:0000287//magnesium ion binding;GO:0004614//phosphoglucomutase activity;GO:0005515//protein binding;GO:0016868//intramolecular transferase activity, phosphotransferases;GO:0046872//metal ion binding	GO:0005975//carbohydrate metabolic process;GO:0006006//glucose metabolic process;GO:0007155//cell adhesion;GO:0014706//striated muscle tissue development;GO:0030239//myofibril assembly;GO:0071704//organic substance metabolic process
ENSMUSG00000024112	10	31	36	7	6	7	50	4	18	8	12	101	33	15	592	113	0.08	0.51	0.22	0.06	0.05	0.05	1.21	0.07	0.1	0.34	0.08	0.91	0.22	0.1	5.1	0.66	0.28125	0.93875	1.73889	0.00329298	0.986036	Cacna1h	calcium channel, voltage-dependent, T type, alpha 1H subunit [Source:MGI Symbol;Acc:MGI:1928842]	Environmental Information Processing;Environmental Information Processing;Human Diseases;Organismal Systems;Organismal Systems;Organismal Systems;Organismal Systems	Signal transduction;Signal transduction;Endocrine and metabolic diseases;Environmental adaptation;Endocrine system;Endocrine system;Endocrine system	ko04020//Calcium signaling pathway;ko04010//MAPK signaling pathway;ko04934//Cushing syndrome;ko04713//Circadian entrainment;ko04925//Aldosterone synthesis and secretion;ko04927//Cortisol synthesis and secretion;ko04929//GnRH secretion	K04855;K04855;K04855;K04855;K04855;K04855;K04855	GO:0005887//integral component of plasma membrane;GO:0005891//voltage-gated calcium channel complex;GO:0016020//membrane;GO:0016021//integral component of membrane	GO:0005216//ion channel activity;GO:0005244//voltage-gated ion channel activity;GO:0005245//voltage-gated calcium channel activity;GO:0008332//low voltage-gated calcium channel activity;GO:0097110//scaffold protein binding	GO:0006811//ion transport;GO:0019228//neuronal action potential;GO:0030317//flagellated sperm motility;GO:0032342//aldosterone biosynthetic process;GO:0032870//cellular response to hormone stimulus;GO:0034220//ion transmembrane transport;GO:0034651//cortisol biosynthetic process;GO:0035865//cellular response to potassium ion;GO:0042391//regulation of membrane potential;GO:0055085//transmembrane t…
ENSMUSG00000096422	0	10	3	0	0	1	2	0	2	1	17	77	1	0	70	76	0	1.54	0.37	0	0	0.15	0.29	0	0.23	0.15	2.33	11.24	0.14	0	10	7.84	0.29375	3.99125	3.76418	0.00340009	0.986215	Igkv12-44	immunoglobulin kappa variable 12-44 [Source:MGI Symbol;Acc:MGI:4439775]	-	-	-	-	GO:0005615//extracellular space	-	GO:0002377//immunoglobulin production;GO:0006955//immune response
ENSMUSG00000076612	23	731	290	38	46	15	43	90	38	4	572	4671	1614	13	744	5254	1.02	40.32	12.89	2.42	2.92	0.84	2.21	3.33	1.55	0.22	28.15	245.7	79.71	0.63	38.15	194.69	8.24375	73.6	3.15833	0.0034929	0.986215	Ighg2c	immunoglobulin heavy constant gamma 2C [Source:MGI Symbol;Acc:MGI:2686979]	Environmental Information Processing;Human Diseases;Human Diseases;Environmental Information Processing;Cellular Processes;Human Diseases;Human Diseases;Environmental Information Processing;Human Diseases;Human Diseases;Human Diseases;Environmental Information Processing;Organismal Systems;Human Diseases;Human Diseases;Organismal Systems;Organismal Systems;Human Diseases;Organismal Systems;Human …	Signal transduction;Infectious diseases;Infectious diseases;Signal transduction;Transport and catabolism;Cancers;Infectious diseases;Signal transduction;Immune diseases;Infectious diseases;Infectious diseases;Signal transduction;Immune system;Immune diseases;Cardiovascular diseases;Immune system;Immune system;Cardiovascular diseases;Immune system;Immune diseases;Infectious diseases;Immune system;…	ko04151//PI3K-Akt signaling pathway;ko05169//Epstein-Barr virus infection;ko05130//Pathogenic Escherichia coli infection;ko04020//Calcium signaling pathway;ko04145//Phagosome;ko05202//Transcriptional misregulation in cancers;ko05152//Tuberculosis;ko04072//Phospholipase D signaling pathway;ko05322//Systemic lupus erythematosus;ko05150//Staphylococcus aureus infection;ko05146//Amoebiasis;ko04064//N…	K06856;K06856;K06856;K06856;K06856;K06856;K06856;K06856;K06856;K06856;K06856;K06856;K06856;K06856;K06856;K06856;K06856;K06856;K06856;K06856;K06856;K06856;K06856;K06856;K06856;K06856;K06856	GO:0005615//extracellular space;GO:0009897//external side of plasma membrane;GO:0016020//membrane;GO:0016021//integral component of membrane;GO:0042571//immunoglobulin complex, circulating	GO:0003823//antigen binding;GO:0034987//immunoglobulin receptor binding	GO:0002455//humoral immune response mediated by circulating immunoglobulin;GO:0006910//phagocytosis, recognition;GO:0006911//phagocytosis, engulfment;GO:0006958//complement activation, classical pathway;GO:0016064//immunoglobulin mediated immune response;GO:0019731//antibacterial humoral response;GO:0042742//defense response to bacterium;GO:0045087//innate immune response;GO:0050853//B cell recep…
ENSMUSG00000071531	0	3	0	0	1	2	1	4	2	4	2	1	11	19	39	3	0	0.02	0	0	0.01	0.01	0.01	0.02	0.01	0.02	0.01	0.01	0.06	0.1	0.82	0.01	0.00875	0.13	3.89308	0.00372709	0.997444	Gprin2	G protein regulated inducer of neurite outgrowth 2 [Source:MGI Symbol;Acc:MGI:2444560]	-	-	-	-	GO:0005575//cellular_component	GO:0003674//molecular_function	GO:0008150//biological_process
ENSMUSG00000076934	1	105	63	6	2	4	29	12	10	4	61	1010	82	0	197	795	0.13	16.46	7.96	1.09	0.36	0.63	4.24	1.26	1.16	0.62	8.53	150.97	11.51	0	28.71	83.71	4.01625	35.6512	3.15003	0.00382541	0.997444	Iglv1	immunoglobulin lambda variable 1 [Source:MGI Symbol;Acc:MGI:96530]	-	-	-	-	GO:0005615//extracellular space	-	GO:0002377//immunoglobulin production;GO:0006955//immune response
ENSMUSG00000007888	205	22	358	240	28	49	78	244	87	100	41	35	17	17	118	41	6.16	1.25	10.76	10.32	2.11	1.84	2.71	6.24	2.4	3.67	1.46	2.17	0.57	0.56	4.37	1.03	5.17375	2.02875	-1.35062	0.00392796	0.997444	Crlf1	cytokine receptor-like factor 1 [Source:MGI Symbol;Acc:MGI:1340030]	-	-	-	-	GO:0005576//extracellular region;GO:0005615//extracellular space;GO:0009897//external side of plasma membrane;GO:0043235//receptor complex;GO:0097058//CRLF-CLCF1 complex	GO:0004896//cytokine receptor activity;GO:0005125//cytokine activity;GO:0005127//ciliary neurotrophic factor receptor binding;GO:0005515//protein binding;GO:0019955//cytokine binding	GO:0001657//ureteric bud development;GO:0007165//signal transduction;GO:0008284//positive regulation of cell proliferation;GO:0019221//cytokine-mediated signaling pathway;GO:0042531//positive regulation of tyrosine phosphorylation of STAT protein;GO:0043524//negative regulation of neuron apoptotic process;GO:2000672//negative regulation of motor neuron apoptotic process
ENSMUSG00000055717	12	12	9	1	6	5	16	5	11	4	25	33	16	2	176	43	0.21	0.36	0.21	0.03	0.22	0.11	0.49	0.25	0.23	0.28	0.48	1.08	0.43	0.05	3.87	0.82	0.235	0.905	1.94526	0.00399083	0.997444	Slain1	SLAIN motif family, member 1 [Source:MGI Symbol;Acc:MGI:2145578]	-	-	-	-	GO:0005575//cellular_component;GO:0005737//cytoplasm;GO:0005856//cytoskeleton	GO:0003674//molecular_function	GO:0008150//biological_process
ENSMUSG00000076564	3	14	8	0	9	4	15	2	4	1	26	190	5	0	91	163	0.39	2.26	1.05	0	1.69	0.65	2.27	0.22	0.48	0.16	3.75	29.44	0.73	0	13.7	17.77	1.06625	8.25375	2.9525	0.0039957	0.997444	Igkv12-46	immunoglobulin kappa variable 12-46 [Source:MGI Symbol;Acc:MGI:4439773]	-	-	-	-	GO:0005615//extracellular space	-	GO:0002377//immunoglobulin production;GO:0006955//immune response
ENSMUSG00000076514	0	2	3	0	0	0	2	2	0	0	1	52	15	0	66	17	0	0.34	0.41	0	0	0	0.32	0.23	0	0	0.15	8.47	2.29	0	10.48	1.95	0.1625	2.9175	4.16622	0.00406884	0.997444	Igkv17-121	immunoglobulin kappa variable 17-121 [Source:MGI Symbol;Acc:MGI:3647671]	-	-	-	-	GO:0005615//extracellular space	-	GO:0002377//immunoglobulin production;GO:0006955//immune response
ENSMUSG00000096074	0	24	0	0	1	0	1	3	11	2	1	85	21	0	291	82	0	3.72	0	0	0.18	0	0.14	0.31	1.26	0.38	0.14	12.55	2.91	0	41.87	8.53	0.54375	8.455	3.95879	0.00411416	0.997444	Ighv1-72	immunoglobulin heavy variable 1-72 [Source:MGI Symbol;Acc:MGI:4439633]	Environmental Information Processing;Human Diseases;Human Diseases;Environmental Information Processing;Cellular Processes;Human Diseases;Human Diseases;Environmental Information Processing;Human Diseases;Human Diseases;Human Diseases;Environmental Information Processing;Organismal Systems;Human Diseases;Human Diseases;Organismal Systems;Organismal Systems;Human Diseases;Organismal Systems;Human …	Signal transduction;Infectious diseases;Infectious diseases;Signal transduction;Transport and catabolism;Cancers;Infectious diseases;Signal transduction;Immune diseases;Infectious diseases;Infectious diseases;Signal transduction;Immune system;Immune diseases;Cardiovascular diseases;Immune system;Immune system;Cardiovascular diseases;Immune system;Immune diseases;Infectious diseases;Immune system;…	ko04151//PI3K-Akt signaling pathway;ko05169//Epstein-Barr virus infection;ko05130//Pathogenic Escherichia coli infection;ko04020//Calcium signaling pathway;ko04145//Phagosome;ko05202//Transcriptional misregulation in cancers;ko05152//Tuberculosis;ko04072//Phospholipase D signaling pathway;ko05322//Systemic lupus erythematosus;ko05150//Staphylococcus aureus infection;ko05146//Amoebiasis;ko04064//N…	K06856;K06856;K06856;K06856;K06856;K06856;K06856;K06856;K06856;K06856;K06856;K06856;K06856;K06856;K06856;K06856;K06856;K06856;K06856;K06856;K06856;K06856;K06856;K06856;K06856;K06856;K06856	GO:0009897//external side of plasma membrane;GO:0019814//immunoglobulin complex;GO:0042571//immunoglobulin complex, circulating	GO:0003823//antigen binding;GO:0034987//immunoglobulin receptor binding	GO:0002250//adaptive immune response;GO:0002376//immune system process;GO:0006910//phagocytosis, recognition;GO:0006911//phagocytosis, engulfment;GO:0006958//complement activation, classical pathway;GO:0042742//defense response to bacterium;GO:0045087//innate immune response;GO:0050853//B cell receptor signaling pathway;GO:0050871//positive regulation of B cell activation
ENSMUSG00000057751	5	15	44	5	7	8	25	9	3	1	4	2	2	13	352	2	0.07	0.13	0.35	0.05	0.1	0.07	0.31	0.1	0.02	0.01	0.07	0.02	0.02	0.1	2.94	0.01	0.1475	0.39875	1.43477	0.00419373	0.997444	Megf6	multiple EGF-like-domains 6 [Source:MGI Symbol;Acc:MGI:1919351]	-	-	-	-	-	GO:0005509//calcium ion binding;GO:0005515//protein binding	-
ENSMUSG00000021636	7	6	6	2	4	6	12	5	26	5	15	20	12	8	164	26	0.12	0.14	0.14	0.06	0.1	0.12	0.25	0.09	0.52	0.14	0.31	0.42	0.26	0.18	3.11	0.34	0.1275	0.66	2.37197	0.00479783	0.997444	Marveld2	MARVEL (membrane-associating) domain containing 2 [Source:MGI Symbol;Acc:MGI:2446166]	Cellular Processes	Cellular community - eukaryotes	ko04530//Tight junction	K17291	GO:0005737//cytoplasm;GO:0005886//plasma membrane;GO:0005923//bicellular tight junction;GO:0016020//membrane;GO:0016021//integral component of membrane;GO:0016323//basolateral plasma membrane;GO:0016324//apical plasma membrane;GO:0030054//cell junction;GO:0031410//cytoplasmic vesicle;GO:0033010//paranodal junction;GO:0043220//Schmidt-Lanterman incisure;GO:0061689//tricellular tight junction	GO:0003674//molecular_function	GO:0007605//sensory perception of sound;GO:0045216//cell-cell junction organization;GO:0061028//establishment of endothelial barrier;GO:0070830//bicellular tight junction assembly
ENSMUSG00000014782	8	12	15	6	10	6	10	15	14	8	19	26	11	16	107	51	0.09	0.17	0.17	0.1	0.18	0.09	0.14	0.15	0.14	0.1	0.25	0.35	0.14	0.22	1.42	0.5	0.13625	0.39	1.51722	0.00523056	0.997444	Plekhg4	pleckstrin homology domain containing, family G (with RhoGef domain) member 4 [Source:MGI Symbol;Acc:MGI:2142544]	-	-	-	-	GO:0005575//cellular_component	GO:0003674//molecular_function;GO:0005085//guanyl-nucleotide exchange factor activity	GO:0090630//activation of GTPase activity
ENSMUSG00000045027	4	2	0	0	0	0	1	1	3	2	2	7	5	5	15	6	0.15	0.09	0	0	0	0	0.04	0.03	0.1	0.09	0.08	0.31	0.21	0.2	0.65	0.19	0.03875	0.22875	2.5615	0.00524569	0.997444	Prss22	protease, serine 22 [Source:MGI Symbol;Acc:MGI:1918085]	-	-	-	-	-	GO:0004252//serine-type endopeptidase activity;GO:0008233//peptidase activity;GO:0008236//serine-type peptidase activity;GO:0016787//hydrolase activity	GO:0006508//proteolysis
ENSMUSG00000069266	2	10	9	39	12	15	2	4	1	4	9	1	5	5	2	1	0.25	1.61	1.12	7.01	2.13	2.33	0.29	0.41	0.11	0.61	1.25	0.15	0.69	0.68	0.29	0.1	1.89375	0.485	-1.96519	0.00524991	0.997444	H4c2	H4 clustered histone 2 [Source:MGI Symbol;Acc:MGI:2448420]	Human Diseases;Human Diseases;Human Diseases	Immune diseases;Cancers;Substance dependence	ko05322//Systemic lupus erythematosus;ko05203//Viral carcinogenesis;ko05034//Alcoholism	K11254;K11254;K11254	GO:0000228//nuclear chromosome;GO:0000786//nucleosome;GO:0000788//nuclear nucleosome;GO:0005634//nucleus;GO:0005654//nucleoplasm;GO:0005694//chromosome;GO:0032991//protein-containing complex	GO:0003677//DNA binding;GO:0005515//protein binding;GO:0019904//protein domain specific binding;GO:0046982//protein heterodimerization activity	GO:0006334//nucleosome assembly;GO:0006335//DNA replication-dependent nucleosome assembly;GO:0006336//DNA replication-independent nucleosome assembly;GO:0006352//DNA-templated transcription, initiation;GO:0045653//negative regulation of megakaryocyte differentiation
ENSMUSG00000027562	68	46	90	29	46	102	116	49	40	43	191	151	87	51	1299	208	1.88	2.07	2.93	1.15	1.82	3.77	3.95	1.13	1.02	1.84	5.84	5.89	3.29	1.74	42.69	4.79	2.3375	8.3875	1.84327	0.00531779	0.997444	Car2	carbonic anhydrase 2 [Source:MGI Symbol;Acc:MGI:88269]	Metabolism;Organismal Systems;Organismal Systems;Organismal Systems;Organismal Systems;Organismal Systems;Metabolism	Global and overview maps;Digestive system;Digestive system;Digestive system;Excretory system;Excretory system;Energy metabolism	ko01100//Metabolic pathways;ko04972//Pancreatic secretion;ko04976//Bile secretion;ko04971//Gastric acid secretion;ko04966//Collecting duct acid secretion;ko04964//Proximal tubule bicarbonate reclamation;ko00910//Nitrogen metabolism	K18245;K18245;K18245;K18245;K18245;K18245;K18245	GO:0005615//extracellular space;GO:0005623//cell;GO:0005737//cytoplasm;GO:0005829//cytosol;GO:0005886//plasma membrane;GO:0005902//microvillus;GO:0016020//membrane;GO:0016323//basolateral plasma membrane;GO:0030424//axon;GO:0043209//myelin sheath;GO:0045177//apical part of cell	GO:0004064//arylesterase activity;GO:0004089//carbonate dehydratase activity;GO:0008270//zinc ion binding;GO:0016829//lyase activity;GO:0046872//metal ion binding	GO:0001822//kidney development;GO:0002009//morphogenesis of an epithelium;GO:0006885//regulation of pH;GO:0009268//response to pH;GO:0010033//response to organic substance;GO:0010043//response to zinc ion;GO:0015670//carbon dioxide transport;GO:0032230//positive regulation of synaptic transmission, GABAergic;GO:0032849//positive regulation of cellular pH reduction;GO:0038166//angiotensin-activate…
ENSMUSG00000028528	3	4	2	0	0	2	3	7	5	4	4	9	4	11	41	8	0.03	0.05	0.04	0	0	0.08	0.03	0.06	0.04	0.05	0.04	0.18	0.08	0.23	0.46	0.06	0.03625	0.1425	1.97491	0.00533488	0.997444	Dnajc6	DnaJ heat shock protein family (Hsp40) member C6 [Source:MGI Symbol;Acc:MGI:1919935]	Cellular Processes	Transport and catabolism	ko04144//Endocytosis	K09526	GO:0005737//cytoplasm;GO:0014069//postsynaptic density;GO:0031982//vesicle;GO:0043231//intracellular membrane-bounded organelle;GO:0045202//synapse;GO:0098793//presynapse	GO:0004721//phosphoprotein phosphatase activity;GO:0004725//protein tyrosine phosphatase activity;GO:0016787//hydrolase activity;GO:0017124//SH3 domain binding;GO:0030276//clathrin binding	GO:0006470//protein dephosphorylation;GO:0006898//receptor-mediated endocytosis;GO:0016191//synaptic vesicle uncoating;GO:0035335//peptidyl-tyrosine dephosphorylation;GO:0072318//clathrin coat disassembly;GO:0072583//clathrin-dependent endocytosis;GO:2000369//regulation of clathrin-dependent endocytosis
ENSMUSG00000004668	2	2	1	0	2	1	0	2	1	13	2	9	7	5	5	4	0.01	0.01	0	0	0.01	0	0	0.01	0	0.05	0.01	0.03	0.02	0.02	0.02	0.01	0.005	0.02	2	0.00557352	0.997444	Abca13	ATP-binding cassette, sub-family A (ABC1), member 13 [Source:MGI Symbol;Acc:MGI:2388707]	Environmental Information Processing	Membrane transport	ko02010//ABC transporters	K05647	GO:0016020//membrane;GO:0016021//integral component of membrane;GO:0043231//intracellular membrane-bounded organelle	GO:0000166//nucleotide binding;GO:0005319//lipid transporter activity;GO:0005524//ATP binding;GO:0016887//ATPase activity;GO:0042626//ATPase activity, coupled to transmembrane movement of substances	GO:0006869//lipid transport;GO:0055085//transmembrane transport
ENSMUSG00000020653	199	161	169	44	119	135	155	302	197	177	159	197	300	542	843	205	2.41	2.85	2.04	0.76	2.06	2.04	2.17	3.04	2.19	2.61	2.13	2.99	4.03	7.17	11.76	2.8	2.17125	4.46	1.03852	0.00573243	0.997444	Klf11	Kruppel-like factor 11 [Source:MGI Symbol;Acc:MGI:2653368]	-	-	-	-	GO:0005634//nucleus;GO:0005654//nucleoplasm;GO:0005829//cytosol;GO:0005925//focal adhesion;GO:0016604//nuclear body	GO:0000981//DNA-binding transcription factor activity, RNA polymerase II-specific;GO:0003676//nucleic acid binding;GO:0003677//DNA binding;GO:0003700//DNA-binding transcription factor activity;GO:0044212//transcription regulatory region DNA binding;GO:0046872//metal ion binding	GO:0000083//regulation of transcription involved in G1/S transition of mitotic cell cycle;GO:0000122//negative regulation of transcription by RNA polymerase II;GO:0006357//regulation of transcription by RNA polymerase II;GO:0006915//apoptotic process;GO:0008285//negative regulation of cell proliferation;GO:0043065//positive regulation of apoptotic process;GO:0045892//negative regulation of transc…
ENSMUSG00000041679	19	18	17	12	11	15	12	35	42	14	24	27	51	44	45	29	0.37	0.42	0.28	0.38	0.25	0.3	0.22	0.47	0.65	0.27	0.51	0.53	1.06	0.94	1.04	0.4	0.33625	0.675	1.00535	0.00573328	0.997444	Lrrc29	leucine rich repeat containing 29 [Source:MGI Symbol;Acc:MGI:2443262]	-	-	-	-	GO:0019005//SCF ubiquitin ligase complex	GO:0004842//ubiquitin-protein transferase activity;GO:0005515//protein binding	GO:0006511//ubiquitin-dependent protein catabolic process;GO:0016567//protein ubiquitination;GO:0031146//SCF-dependent proteasomal ubiquitin-dependent protein catabolic process
ENSMUSG00000004552	44	81	53	12	31	31	107	48	66	41	124	205	137	31	136	264	1.02	2.34	1.23	0.43	1.03	0.9	2.88	0.93	1.41	1.16	3.19	5.64	3.54	0.79	3.65	5.11	1.345	3.06125	1.18651	0.00579934	0.997444	Ctse	cathepsin E [Source:MGI Symbol;Acc:MGI:107361]	Cellular Processes	Transport and catabolism	ko04142//Lysosome	K01382	GO:0005768//endosome	GO:0004190//aspartic-type endopeptidase activity;GO:0008233//peptidase activity;GO:0016787//hydrolase activity;GO:0042802//identical protein binding	GO:0006508//proteolysis;GO:0016540//protein autoprocessing;GO:0019886//antigen processing and presentation of exogenous peptide antigen via MHC class II;GO:0030163//protein catabolic process
ENSMUSG00000095130	0	7	0	0	0	0	0	0	34	5	38	3	3	0	20	13	0	1.22	0	0	0	0	0	0	4.4	0.86	5.92	0.5	0.47	0	3.25	1.52	0.1525	2.115	3.79378	0.00591997	0.997444	Ighv1-39	immunoglobulin heavy variable 1-39 [Source:MGI Symbol;Acc:MGI:4439888]	Environmental Information Processing;Human Diseases;Human Diseases;Environmental Information Processing;Cellular Processes;Human Diseases;Human Diseases;Environmental Information Processing;Human Diseases;Human Diseases;Human Diseases;Environmental Information Processing;Organismal Systems;Human Diseases;Human Diseases;Organismal Systems;Organismal Systems;Human Diseases;Organismal Systems;Human …	Signal transduction;Infectious diseases;Infectious diseases;Signal transduction;Transport and catabolism;Cancers;Infectious diseases;Signal transduction;Immune diseases;Infectious diseases;Infectious diseases;Signal transduction;Immune system;Immune diseases;Cardiovascular diseases;Immune system;Immune system;Cardiovascular diseases;Immune system;Immune diseases;Infectious diseases;Immune system;…	ko04151//PI3K-Akt signaling pathway;ko05169//Epstein-Barr virus infection;ko05130//Pathogenic Escherichia coli infection;ko04020//Calcium signaling pathway;ko04145//Phagosome;ko05202//Transcriptional misregulation in cancers;ko05152//Tuberculosis;ko04072//Phospholipase D signaling pathway;ko05322//Systemic lupus erythematosus;ko05150//Staphylococcus aureus infection;ko05146//Amoebiasis;ko04064//N…	K06856;K06856;K06856;K06856;K06856;K06856;K06856;K06856;K06856;K06856;K06856;K06856;K06856;K06856;K06856;K06856;K06856;K06856;K06856;K06856;K06856;K06856;K06856;K06856;K06856;K06856;K06856	GO:0009897//external side of plasma membrane;GO:0042571//immunoglobulin complex, circulating	GO:0003823//antigen binding;GO:0034987//immunoglobulin receptor binding	GO:0006910//phagocytosis, recognition;GO:0006911//phagocytosis, engulfment;GO:0006958//complement activation, classical pathway;GO:0042742//defense response to bacterium;GO:0045087//innate immune response;GO:0050853//B cell receptor signaling pathway;GO:0050871//positive regulation of B cell activation
ENSMUSG00000030708	3	2	3	4	6	2	11	4	4	3	14	13	4	13	117	13	0.08	0.09	0.06	0.26	0.31	0.05	0.39	0.06	0.11	0.12	0.63	0.42	0.21	0.4	3.35	0.35	0.1625	0.69875	2.10434	0.00605419	0.997444	Dnajb13	DnaJ heat shock protein family (Hsp40) member B13 [Source:MGI Symbol;Acc:MGI:1916637]	-	-	-	-	GO:0005737//cytoplasm;GO:0005829//cytosol;GO:0005929//cilium;GO:0005930//axoneme;GO:0031514//motile cilium;GO:0036126//sperm flagellum;GO:0042995//cell projection;GO:0097224//sperm connecting piece	GO:0005515//protein binding;GO:0051082//unfolded protein binding;GO:0051087//chaperone binding	GO:0006457//protein folding;GO:0030030//cell projection organization;GO:0051085//chaperone cofactor-dependent protein refolding;GO:1904158//axonemal central apparatus assembly
ENSMUSG00000067149	18	1318	313	54	40	33	240	113	169	38	992	4185	1339	18	4240	5143	0.64	58.01	11.1	2.74	2.03	1.46	9.85	3.34	5.51	1.65	38.91	175.58	52.74	0.7	173.45	152	11.1463	75.0675	2.75163	0.00626455	0.997444	Jchain	immunoglobulin joining chain [Source:MGI Symbol;Acc:MGI:96493]	-	-	-	-	GO:0005576//extracellular region;GO:0005615//extracellular space;GO:0071748//monomeric IgA immunoglobulin complex;GO:0071750//dimeric IgA immunoglobulin complex;GO:0071751//secretory IgA immunoglobulin complex;GO:0071752//secretory dimeric IgA immunoglobulin complex;GO:0071756//pentameric IgM immunoglobulin complex	GO:0003697//single-stranded DNA binding;GO:0003823//antigen binding;GO:0019862//IgA binding;GO:0030674//protein binding, bridging;GO:0031210//phosphatidylcholine binding;GO:0034987//immunoglobulin receptor binding;GO:0042803//protein homodimerization activity;GO:0042834//peptidoglycan binding	GO:0002250//adaptive immune response;GO:0003094//glomerular filtration;GO:0006959//humoral immune response;GO:0019731//antibacterial humoral response;GO:0045087//innate immune response;GO:0060267//positive regulation of respiratory burst;GO:0065003//protein-containing complex assembly
ENSMUSG00000076672	0	8	5	0	1	1	1	0	3	1	4	42	9	0	54	36	0	1.4	0.71	0	0.2	0.18	0.16	0	0.39	0.18	0.62	7.01	1.41	0	8.79	4.23	0.33125	2.82875	3.09417	0.00655557	0.997444	Ighv3-6	immunoglobulin heavy variable 3-6 [Source:MGI Symbol;Acc:MGI:4439856]	Environmental Information Processing;Human Diseases;Human Diseases;Environmental Information Processing;Cellular Processes;Human Diseases;Human Diseases;Environmental Information Processing;Human Diseases;Human Diseases;Human Diseases;Environmental Information Processing;Organismal Systems;Human Diseases;Human Diseases;Organismal Systems;Organismal Systems;Human Diseases;Organismal Systems;Human …	Signal transduction;Infectious diseases;Infectious diseases;Signal transduction;Transport and catabolism;Cancers;Infectious diseases;Signal transduction;Immune diseases;Infectious diseases;Infectious diseases;Signal transduction;Immune system;Immune diseases;Cardiovascular diseases;Immune system;Immune system;Cardiovascular diseases;Immune system;Immune diseases;Infectious diseases;Immune system;…	ko04151//PI3K-Akt signaling pathway;ko05169//Epstein-Barr virus infection;ko05130//Pathogenic Escherichia coli infection;ko04020//Calcium signaling pathway;ko04145//Phagosome;ko05202//Transcriptional misregulation in cancers;ko05152//Tuberculosis;ko04072//Phospholipase D signaling pathway;ko05322//Systemic lupus erythematosus;ko05150//Staphylococcus aureus infection;ko05146//Amoebiasis;ko04064//N…	K06856;K06856;K06856;K06856;K06856;K06856;K06856;K06856;K06856;K06856;K06856;K06856;K06856;K06856;K06856;K06856;K06856;K06856;K06856;K06856;K06856;K06856;K06856;K06856;K06856;K06856;K06856	GO:0009897//external side of plasma membrane;GO:0019814//immunoglobulin complex;GO:0042571//immunoglobulin complex, circulating	GO:0003823//antigen binding;GO:0034987//immunoglobulin receptor binding	GO:0002250//adaptive immune response;GO:0002376//immune system process;GO:0006910//phagocytosis, recognition;GO:0006911//phagocytosis, engulfment;GO:0006958//complement activation, classical pathway;GO:0042742//defense response to bacterium;GO:0045087//innate immune response;GO:0050853//B cell receptor signaling pathway;GO:0050871//positive regulation of B cell activation
ENSMUSG00000037995	21	26	6	7	6	7	32	23	22	5	45	55	21	8	239	104	0.25	0.55	0.07	0.12	0.19	0.11	0.44	0.33	0.35	0.15	0.59	1.03	0.28	0.1	3.3	1.04	0.2575	0.855	1.73135	0.00664877	0.997444	Igsf9	immunoglobulin superfamily, member 9 [Source:MGI Symbol;Acc:MGI:2135283]	-	-	-	-	GO:0005886//plasma membrane;GO:0016020//membrane;GO:0016021//integral component of membrane;GO:0030054//cell junction;GO:0030424//axon;GO:0030425//dendrite;GO:0045202//synapse;GO:0060077//inhibitory synapse	GO:0005515//protein binding;GO:0098632//cell-cell adhesion mediator activity	GO:0007156//homophilic cell adhesion via plasma membrane adhesion molecules;GO:0007275//multicellular organism development;GO:0007399//nervous system development;GO:0016358//dendrite development;GO:0030154//cell differentiation;GO:0050807//regulation of synapse organization
ENSMUSG00000027674	9	12	3	5	3	1	3	7	14	4	7	13	18	20	60	14	0.31	0.41	0.06	0.25	0.08	0.02	0.11	0.08	0.42	0.09	0.13	0.24	0.36	0.32	1.3	0.21	0.165	0.38375	1.2177	0.00678207	0.997444	Pex5l	peroxisomal biogenesis factor 5-like [Source:MGI Symbol;Acc:MGI:1916672]	Cellular Processes	Transport and catabolism	ko04146//Peroxisome	K13342	GO:0005737//cytoplasm;GO:0005778//peroxisomal membrane;GO:0005829//cytosol;GO:0016020//membrane;GO:0017071//intracellular cyclic nucleotide activated cation channel complex;GO:0030425//dendrite;GO:0043235//receptor complex;GO:0048471//perinuclear region of cytoplasm;GO:0051286//cell tip	GO:0000268//peroxisome targeting sequence binding;GO:0005052//peroxisome matrix targeting signal-1 binding;GO:0005221//intracellular cyclic nucleotide activated cation channel activity;GO:0005515//protein binding;GO:0017137//Rab GTPase binding;GO:0031267//small GTPase binding	GO:0016560//protein import into peroxisome matrix, docking;GO:0034220//ion transmembrane transport;GO:0042391//regulation of membrane potential;GO:0043949//regulation of cAMP-mediated signaling;GO:0045055//regulated exocytosis;GO:0045185//maintenance of protein location;GO:0051461//positive regulation of corticotropin secretion;GO:0098655//cation transmembrane transport
ENSMUSG00000034614	45	30	71	23	17	27	54	122	76	35	34	46	110	153	783	37	0.99	0.79	1.36	0.63	0.47	0.65	1.33	2.12	1.46	0.82	0.72	1.17	2.71	3.53	18.67	0.59	1.0425	3.70875	1.83089	0.00697045	0.997444	Pik3ip1	phosphoinositide-3-kinase interacting protein 1 [Source:MGI Symbol;Acc:MGI:1917016]	-	-	-	-	GO:0005886//plasma membrane;GO:0016020//membrane;GO:0016021//integral component of membrane	GO:0004252//serine-type endopeptidase activity;GO:0036313//phosphatidylinositol 3-kinase catalytic subunit binding	GO:0006508//proteolysis;GO:0014067//negative regulation of phosphatidylinositol 3-kinase signaling;GO:0043553//negative regulation of phosphatidylinositol 3-kinase activity
ENSMUSG00000093955	0	49	13	0	4	4	4	1	10	2	12	172	162	2	32	239	0	7.74	1.65	0	0.73	0.64	0.59	0.11	1.17	0.31	1.69	25.91	22.91	0.28	4.7	25.36	1.4325	10.2912	2.84481	0.00697245	0.997444	Ighv1-34	immunoglobulin heavy variable 1-34 [Source:MGI Symbol;Acc:MGI:4439659]	Environmental Information Processing;Human Diseases;Human Diseases;Environmental Information Processing;Cellular Processes;Human Diseases;Human Diseases;Environmental Information Processing;Human Diseases;Human Diseases;Human Diseases;Environmental Information Processing;Organismal Systems;Human Diseases;Human Diseases;Organismal Systems;Organismal Systems;Human Diseases;Organismal Systems;Human …	Signal transduction;Infectious diseases;Infectious diseases;Signal transduction;Transport and catabolism;Cancers;Infectious diseases;Signal transduction;Immune diseases;Infectious diseases;Infectious diseases;Signal transduction;Immune system;Immune diseases;Cardiovascular diseases;Immune system;Immune system;Cardiovascular diseases;Immune system;Immune diseases;Infectious diseases;Immune system;…	ko04151//PI3K-Akt signaling pathway;ko05169//Epstein-Barr virus infection;ko05130//Pathogenic Escherichia coli infection;ko04020//Calcium signaling pathway;ko04145//Phagosome;ko05202//Transcriptional misregulation in cancers;ko05152//Tuberculosis;ko04072//Phospholipase D signaling pathway;ko05322//Systemic lupus erythematosus;ko05150//Staphylococcus aureus infection;ko05146//Amoebiasis;ko04064//N…	K06856;K06856;K06856;K06856;K06856;K06856;K06856;K06856;K06856;K06856;K06856;K06856;K06856;K06856;K06856;K06856;K06856;K06856;K06856;K06856;K06856;K06856;K06856;K06856;K06856;K06856;K06856	GO:0009897//external side of plasma membrane;GO:0042571//immunoglobulin complex, circulating	GO:0003823//antigen binding;GO:0034987//immunoglobulin receptor binding	GO:0006910//phagocytosis, recognition;GO:0006911//phagocytosis, engulfment;GO:0006958//complement activation, classical pathway;GO:0042742//defense response to bacterium;GO:0045087//innate immune response;GO:0050853//B cell receptor signaling pathway;GO:0050871//positive regulation of B cell activation
ENSMUSG00000037709	36	11	107	23	51	65	10	48	94	31	13	18	154	195	1148	30	0.44	0.19	0.91	0.28	0.62	0.83	0.1	0.34	0.74	0.34	0.12	0.18	1.65	1.82	11.31	0.21	0.46375	2.04625	2.14156	0.00698385	0.997444	Fam13a	family with sequence similarity 13, member A [Source:MGI Symbol;Acc:MGI:1889842]	-	-	-	-	GO:0005575//cellular_component	GO:0003674//molecular_function	GO:0008150//biological_process
ENSMUSG00000076540	0	4	1	0	0	2	0	0	5	0	0	151	5	0	9	1292	0	0.7	0.14	0	0	0.35	0	0	0.65	0	0	25.36	0.79	0	1.47	152.85	0.14875	22.64	7.24984	0.00715404	0.997444	Igkv4-80	immunoglobulin kappa variable 4-80 [Source:MGI Symbol;Acc:MGI:4439653]	-	-	-	-	GO:0005615//extracellular space	-	GO:0002377//immunoglobulin production;GO:0006955//immune response
ENSMUSG00000076549	0	1	24	0	0	0	0	1	1	1	2	20	0	0	18	6	0	0.16	2.95	0	0	0	0	0.11	0.13	0.15	0.28	2.9	0	0	2.64	0.66	0.4025	0.845	1.06996	0.00731889	0.997444	Igkv4-68	immunoglobulin kappa variable 4-68 [Source:MGI Symbol;Acc:MGI:2686265]	-	-	-	-	GO:0005615//extracellular space	-	GO:0002377//immunoglobulin production;GO:0006955//immune response
ENSMUSG00000022696	5	3	4	4	4	6	14	4	12	5	13	36	4	2	59	53	0.06	0.04	0.04	0.06	0.07	0.09	0.18	0.04	0.13	0.07	0.16	0.48	0.05	0.03	0.78	0.5	0.0725	0.275	1.92338	0.00733254	0.997444	Sidt1	SID1 transmembrane family, member 1 [Source:MGI Symbol;Acc:MGI:2443155]	-	-	-	-	GO:0005764//lysosome;GO:0005886//plasma membrane;GO:0016020//membrane;GO:0016021//integral component of membrane	GO:0003723//RNA binding;GO:0003725//double-stranded RNA binding;GO:0015485//cholesterol binding;GO:0051033//RNA transmembrane transporter activity	GO:0033227//dsRNA transport;GO:0050658//RNA transport
ENSMUSG00000054641	13	3	42	0	1	4	9	30	9	1	1	2	1	1	585	0	0.14	0.04	0.46	0	0.02	0.06	0.12	0.28	0.09	0.01	0.01	0.03	0.01	0.01	7.45	0	0.14	0.95125	2.7644	0.00734519	0.997444	Mmrn1	multimerin 1 [Source:MGI Symbol;Acc:MGI:1918195]	-	-	-	-	-	GO:0005509//calcium ion binding;GO:0005515//protein binding	GO:0007596//blood coagulation
ENSMUSG00000076731	1	6	110	0	0	0	0	1	0	1	22	363	3	1	33	119	0.14	1.03	15.18	0	0	0	0	0.11	0	0.17	3.36	59.26	0.46	0.15	5.25	13.69	2.0575	10.2925	2.32263	0.00736448	0.997444	Ighv8-12	immunoglobulin heavy variable V8-12 [Source:MGI Symbol;Acc:MGI:3642873]	Environmental Information Processing;Human Diseases;Human Diseases;Environmental Information Processing;Cellular Processes;Human Diseases;Human Diseases;Environmental Information Processing;Human Diseases;Human Diseases;Human Diseases;Environmental Information Processing;Organismal Systems;Human Diseases;Human Diseases;Organismal Systems;Organismal Systems;Human Diseases;Organismal Systems;Human …	Signal transduction;Infectious diseases;Infectious diseases;Signal transduction;Transport and catabolism;Cancers;Infectious diseases;Signal transduction;Immune diseases;Infectious diseases;Infectious diseases;Signal transduction;Immune system;Immune diseases;Cardiovascular diseases;Immune system;Immune system;Cardiovascular diseases;Immune system;Immune diseases;Infectious diseases;Immune system;…	ko04151//PI3K-Akt signaling pathway;ko05169//Epstein-Barr virus infection;ko05130//Pathogenic Escherichia coli infection;ko04020//Calcium signaling pathway;ko04145//Phagosome;ko05202//Transcriptional misregulation in cancers;ko05152//Tuberculosis;ko04072//Phospholipase D signaling pathway;ko05322//Systemic lupus erythematosus;ko05150//Staphylococcus aureus infection;ko05146//Amoebiasis;ko04064//N…	K06856;K06856;K06856;K06856;K06856;K06856;K06856;K06856;K06856;K06856;K06856;K06856;K06856;K06856;K06856;K06856;K06856;K06856;K06856;K06856;K06856;K06856;K06856;K06856;K06856;K06856;K06856	GO:0009897//external side of plasma membrane;GO:0042571//immunoglobulin complex, circulating	GO:0003823//antigen binding;GO:0034987//immunoglobulin receptor binding	GO:0006910//phagocytosis, recognition;GO:0006911//phagocytosis, engulfment;GO:0006958//complement activation, classical pathway;GO:0042742//defense response to bacterium;GO:0045087//innate immune response;GO:0050853//B cell receptor signaling pathway;GO:0050871//positive regulation of B cell activation
ENSMUSG00000095589	1	50	4	0	1	4	1	5	0	0	7	372	6	1	128	387	0.12	7.39	0.48	0	0.17	0.59	0.14	0.5	0	0	0.92	52.39	0.79	0.13	17.58	38.39	1.17375	13.775	3.55286	0.00746683	0.997444	Ighv1-55	immunoglobulin heavy variable 1-55 [Source:MGI Symbol;Acc:MGI:4439716]	Environmental Information Processing;Human Diseases;Human Diseases;Environmental Information Processing;Cellular Processes;Human Diseases;Human Diseases;Environmental Information Processing;Human Diseases;Human Diseases;Human Diseases;Environmental Information Processing;Organismal Systems;Human Diseases;Human Diseases;Organismal Systems;Organismal Systems;Human Diseases;Organismal Systems;Human …	Signal transduction;Infectious diseases;Infectious diseases;Signal transduction;Transport and catabolism;Cancers;Infectious diseases;Signal transduction;Immune diseases;Infectious diseases;Infectious diseases;Signal transduction;Immune system;Immune diseases;Cardiovascular diseases;Immune system;Immune system;Cardiovascular diseases;Immune system;Immune diseases;Infectious diseases;Immune system;…	ko04151//PI3K-Akt signaling pathway;ko05169//Epstein-Barr virus infection;ko05130//Pathogenic Escherichia coli infection;ko04020//Calcium signaling pathway;ko04145//Phagosome;ko05202//Transcriptional misregulation in cancers;ko05152//Tuberculosis;ko04072//Phospholipase D signaling pathway;ko05322//Systemic lupus erythematosus;ko05150//Staphylococcus aureus infection;ko05146//Amoebiasis;ko04064//N…	K06856;K06856;K06856;K06856;K06856;K06856;K06856;K06856;K06856;K06856;K06856;K06856;K06856;K06856;K06856;K06856;K06856;K06856;K06856;K06856;K06856;K06856;K06856;K06856;K06856;K06856;K06856	GO:0009897//external side of plasma membrane;GO:0042571//immunoglobulin complex, circulating	GO:0003823//antigen binding;GO:0034987//immunoglobulin receptor binding	GO:0006910//phagocytosis, recognition;GO:0006911//phagocytosis, engulfment;GO:0006958//complement activation, classical pathway;GO:0042742//defense response to bacterium;GO:0045087//innate immune response;GO:0050853//B cell receptor signaling pathway;GO:0050871//positive regulation of B cell activation
ENSMUSG00000070498	5	6	20	8	15	13	0	4	4	4	1	1	5	2	4	3	0.03	0.05	0.12	0.07	0.13	0.1	0	0.02	0.02	0.03	0.01	0.01	0.03	0.01	0.03	0.02	0.065	0.02	-1.70044	0.00761638	0.997444	Tmem132b	transmembrane protein 132B [Source:MGI Symbol;Acc:MGI:3609245]	-	-	-	-	GO:0016020//membrane;GO:0016021//integral component of membrane	GO:0003674//molecular_function	GO:0008150//biological_process
ENSMUSG00000059657	5	8	5	46	11	9	0	4	1	5	0	0	4	3	6	5	0.59	1.17	0.59	7.76	1.85	1.33	0	0.39	0.11	0.72	0	0	0.52	0.39	0.82	0.49	1.71	0.38125	-2.16519	0.00763653	0.997444	Stfa2l1	stefin A2 like 1 [Source:MGI Symbol;Acc:MGI:3524944]	-	-	-	-	GO:0005829//cytosol	GO:0004866//endopeptidase inhibitor activity;GO:0004869//cysteine-type endopeptidase inhibitor activity	GO:0010951//negative regulation of endopeptidase activity
ENSMUSG00000017639	21	23	19	12	10	4	49	17	21	15	20	68	19	21	358	87	0.14	0.35	0.13	0.12	0.1	0.03	0.39	0.1	0.24	0.51	0.15	1.11	0.15	0.29	3.72	0.62	0.17	0.84875	2.3198	0.00783131	0.997444	Rab11fip4	RAB11 family interacting protein 4 (class II) [Source:MGI Symbol;Acc:MGI:2442920]	Cellular Processes	Transport and catabolism	ko04144//Endocytosis	K12485	GO:0005768//endosome;GO:0005813//centrosome;GO:0016020//membrane;GO:0030139//endocytic vesicle;GO:0030496//midbody;GO:0031410//cytoplasmic vesicle;GO:0032154//cleavage furrow;GO:0048471//perinuclear region of cytoplasm;GO:0055038//recycling endosome membrane	GO:0005509//calcium ion binding;GO:0017137//Rab GTPase binding;GO:0030306//ADP-ribosylation factor binding;GO:0042803//protein homodimerization activity;GO:0046872//metal ion binding	GO:0003407//neural retina development;GO:0007049//cell cycle;GO:0032456//endocytic recycling;GO:0032465//regulation of cytokinesis;GO:0051301//cell division;GO:1903452//positive regulation of G1 to G0 transition
ENSMUSG00000070645	3	0	21	6	0	3	0	6	1	0	0	0	0	1	133	0	0.09	0	0.65	0.27	0	0.12	0	0.16	0.03	0	0	0	0	0.03	4.76	0	0.16125	0.6025	1.90166	0.00784565	0.997444	Ren1	renin 1 structural [Source:MGI Symbol;Acc:MGI:97898]	Organismal Systems;Organismal Systems	Endocrine system;Endocrine system	ko04924//Renin secretion;ko04614//Renin-angiotensin system	K01380;K01380	GO:0005576//extracellular region;GO:0005615//extracellular space;GO:0005737//cytoplasm;GO:0016020//membrane;GO:0045177//apical part of cell	GO:0004175//endopeptidase activity;GO:0004190//aspartic-type endopeptidase activity;GO:0005102//signaling receptor binding;GO:0005159//insulin-like growth factor receptor binding;GO:0008233//peptidase activity;GO:0016787//hydrolase activity	GO:0001822//kidney development;GO:0001823//mesonephros development;GO:0002003//angiotensin maturation;GO:0002016//regulation of blood volume by renin-angiotensin;GO:0002018//renin-angiotensin regulation of aldosterone production;GO:0006508//proteolysis;GO:0008217//regulation of blood pressure;GO:0008584//male gonad development;GO:0009755//hormone-mediated signaling pathway;GO:0010033//response to…
ENSMUSG00000050195	4	12	10	11	18	9	9	13	11	4	1	0	3	7	4	8	0.06	0.22	0.15	0.24	0.38	0.17	0.16	0.16	0.15	0.07	0.02	0	0.05	0.11	0.07	0.1	0.1925	0.07125	-1.4339	0.00807868	0.997444	Scd4	stearoyl-coenzyme A desaturase 4 [Source:MGI Symbol;Acc:MGI:2670997]	Metabolism;Environmental Information Processing;Organismal Systems;Organismal Systems;Metabolism;Metabolism	Global and overview maps;Signal transduction;Endocrine system;Aging;Global and overview maps;Lipid metabolism	ko01100//Metabolic pathways;ko04152//AMPK signaling pathway;ko03320//PPAR signaling pathway;ko04212//Longevity regulating pathway - worm;ko01212//Fatty acid metabolism;ko01040//Biosynthesis of unsaturated fatty acids	K00507;K00507;K00507;K00507;K00507;K00507	GO:0005783//endoplasmic reticulum;GO:0005789//endoplasmic reticulum membrane;GO:0016020//membrane;GO:0016021//integral component of membrane;GO:0030176//integral component of endoplasmic reticulum membrane;GO:0031090//organelle membrane;GO:0043231//intracellular membrane-bounded organelle	GO:0004768//stearoyl-CoA 9-desaturase activity;GO:0005506//iron ion binding;GO:0016491//oxidoreductase activity;GO:0016717//oxidoreductase activity, acting on paired donors, with oxidation of a pair of donors resulting in the reduction of molecular oxygen to two molecules of water;GO:0032896//palmitoyl-CoA 9-desaturase activity;GO:0046872//metal ion binding	GO:0006629//lipid metabolic process;GO:0006631//fatty acid metabolic process;GO:0006633//fatty acid biosynthetic process;GO:0006636//unsaturated fatty acid biosynthetic process;GO:0031670//cellular response to nutrient;GO:0055114//oxidation-reduction process;GO:0070542//response to fatty acid;GO:1903966//monounsaturated fatty acid biosynthetic process
ENSMUSG00000019852	0	0	1	0	1	3	1	1	2	0	2	7	4	2	28	10	0	0	0	0	0.01	0.02	0	0.01	0.01	0	0.01	0.03	0.02	0.01	0.11	0.03	0.005	0.0275	2.45943	0.00822346	0.997444	Arfgef3	ARFGEF family member 3 [Source:MGI Symbol;Acc:MGI:106387]	-	-	-	-	GO:0016020//membrane;GO:0016021//integral component of membrane;GO:0030133//transport vesicle;GO:0030658//transport vesicle membrane;GO:0031410//cytoplasmic vesicle	GO:0005085//guanyl-nucleotide exchange factor activity;GO:0005086//ARF guanyl-nucleotide exchange factor activity	GO:0010923//negative regulation of phosphatase activity;GO:0030036//actin cytoskeleton organization;GO:0032012//regulation of ARF protein signal transduction
ENSMUSG00000047562	88	59	194	232	258	225	83	166	71	65	255	26	96	33	42	63	2.52	2.1	5.56	9.53	10.58	8.06	2.76	3.97	1.87	2.28	8.09	0.88	3.06	1.04	1.39	1.51	5.635	2.515	-1.16386	0.00831044	0.997444	Mmp10	matrix metallopeptidase 10 [Source:MGI Symbol;Acc:MGI:97007]	-	-	-	-	GO:0005576//extracellular region;GO:0031012//extracellular matrix	GO:0004222//metalloendopeptidase activity;GO:0008233//peptidase activity;GO:0008237//metallopeptidase activity;GO:0008270//zinc ion binding;GO:0016787//hydrolase activity;GO:0046872//metal ion binding	GO:0006508//proteolysis;GO:0030198//extracellular matrix organization;GO:0030334//regulation of cell migration;GO:0030574//collagen catabolic process
ENSMUSG00000068747	367	158	290	90	147	166	212	297	299	191	149	363	390	299	1943	429	2.66	1.43	2.11	0.94	1.52	1.5	1.78	1.79	2	1.7	1.2	3.11	3.14	2.38	16.28	2.59	1.71625	4.05	1.23866	0.00853948	0.997444	Sort1	sortilin 1 [Source:MGI Symbol;Acc:MGI:1338015]	Cellular Processes;Organismal Systems;Organismal Systems	Transport and catabolism;Nervous system;Digestive system	ko04142//Lysosome;ko04722//Neurotrophin signaling pathway;ko04979//Cholesterol metabolism	K12388;K12388;K12388	GO:0005634//nucleus;GO:0005764//lysosome;GO:0005765//lysosomal membrane;GO:0005768//endosome;GO:0005769//early endosome;GO:0005783//endoplasmic reticulum;GO:0005789//endoplasmic reticulum membrane;GO:0005794//Golgi apparatus;GO:0005829//cytosol;GO:0005886//plasma membrane;GO:0005905//clathrin-coated pit;GO:0009986//cell surface;GO:0010008//endosome membrane;GO:0016020//membrane;GO:0016021//integr…	GO:0005515//protein binding;GO:0010465//nerve growth factor receptor activity;GO:0019899//enzyme binding;GO:0030379//neurotensin receptor activity, non-G protein-coupled;GO:0048406//nerve growth factor binding	GO:0001503//ossification;GO:0006622//protein targeting to lysosome;GO:0006892//post-Golgi vesicle-mediated transport;GO:0006895//Golgi to endosome transport;GO:0006897//endocytosis;GO:0007186//G protein-coupled receptor signaling pathway;GO:0007218//neuropeptide signaling pathway;GO:0007275//multicellular organism development;GO:0008333//endosome to lysosome transport;GO:0008625//extrinsic apopto…
ENSMUSG00000022456	6	8	3	2	2	5	18	8	13	6	18	27	12	6	42	25	0.09	0.11	0.06	0.03	0.06	0.06	0.31	0.07	0.29	0.07	0.2	0.48	0.19	0.06	0.78	0.29	0.09875	0.295	1.57886	0.0085661	0.997444	Septin3	septin 3 [Source:MGI Symbol;Acc:MGI:1345148]	Human Diseases;Human Diseases	Infectious diseases;Infectious diseases	ko05131//Shigellosis;ko05100//Bacterial invasion of epithelial cells	K16938;K16938	GO:0005737//cytoplasm;GO:0005829//cytosol;GO:0005856//cytoskeleton;GO:0005940//septin ring;GO:0015630//microtubule cytoskeleton;GO:0030054//cell junction;GO:0031105//septin complex;GO:0032153//cell division site;GO:0042734//presynaptic membrane;GO:0043005//neuron projection;GO:0045202//synapse;GO:0098793//presynapse;GO:0099569//presynaptic cytoskeleton	GO:0000166//nucleotide binding;GO:0003924//GTPase activity;GO:0005515//protein binding;GO:0005525//GTP binding;GO:0042802//identical protein binding;GO:0060090//molecular adaptor activity	GO:0007049//cell cycle;GO:0034613//cellular protein localization;GO:0051301//cell division;GO:0061640//cytoskeleton-dependent cytokinesis
ENSMUSG00000042659	220	185	242	80	113	149	300	278	218	252	213	332	184	313	1479	426	3.98	4.29	4.24	3.31	2.87	3.19	5.13	3.98	4	6.51	4.15	5.99	4.53	9.12	22.53	6.54	3.87375	7.92125	1.032	0.0085924	0.997444	Arrdc4	arrestin domain containing 4 [Source:MGI Symbol;Acc:MGI:1913662]	-	-	-	-	GO:0005768//endosome;GO:0005769//early endosome;GO:0005886//plasma membrane;GO:0016020//membrane;GO:0031410//cytoplasmic vesicle;GO:0043231//intracellular membrane-bounded organelle;GO:1903561//extracellular vesicle	GO:1990756//protein binding, bridging involved in substrate recognition for ubiquitination	GO:0015031//protein transport;GO:0016567//protein ubiquitination;GO:0051443//positive regulation of ubiquitin-protein transferase activity;GO:0140112//extracellular vesicle biogenesis
ENSMUSG00000049723	27	192	72	27	26	32	212	11	24	40	46	16	7	9	57	29	0.94	7.55	2.33	1.08	1.21	1.46	7.55	0.27	0.63	1.63	1.49	0.65	0.28	0.32	2.14	0.8	2.79875	0.9925	-1.49564	0.00864984	0.997444	Mmp12	matrix metallopeptidase 12 [Source:MGI Symbol;Acc:MGI:97005]	-	-	-	-	GO:0005576//extracellular region;GO:0005615//extracellular space;GO:0005634//nucleus;GO:0005737//cytoplasm;GO:0031012//extracellular matrix	GO:0001047//core promoter binding;GO:0004222//metalloendopeptidase activity;GO:0005509//calcium ion binding;GO:0005518//collagen binding;GO:0008233//peptidase activity;GO:0008237//metallopeptidase activity;GO:0008270//zinc ion binding;GO:0016787//hydrolase activity;GO:0043565//sequence-specific DNA binding;GO:0046872//metal ion binding	GO:0000122//negative regulation of transcription by RNA polymerase II;GO:0006508//proteolysis;GO:0006606//protein import into nucleus;GO:0010628//positive regulation of gene expression;GO:0030198//extracellular matrix organization;GO:0030574//collagen catabolic process;GO:0035313//wound healing, spreading of epidermal cells;GO:0042060//wound healing;GO:0045944//positive regulation of transcriptio…
ENSMUSG00000105906	3	33	19	4	1	1	10	7	4	1	19	250	17	0	62	216	0.33	4.46	2.07	0.62	0.16	0.14	1.26	0.63	0.4	0.13	2.29	32.18	2.05	0	7.78	19.59	1.20875	8.0525	2.73592	0.008799	0.997444	Iglc1	immunoglobulin lambda constant 1 [Source:MGI Symbol;Acc:MGI:99546]	Human Diseases	Immune diseases	ko05340//Primary immunodeficiency	K06554	GO:0009897//external side of plasma membrane;GO:0019815//B cell receptor complex;GO:0042571//immunoglobulin complex, circulating	GO:0003823//antigen binding;GO:0005515//protein binding;GO:0034987//immunoglobulin receptor binding	GO:0006910//phagocytosis, recognition;GO:0006911//phagocytosis, engulfment;GO:0006958//complement activation, classical pathway;GO:0042742//defense response to bacterium;GO:0045087//innate immune response;GO:0050853//B cell receptor signaling pathway;GO:0050871//positive regulation of B cell activation
ENSMUSG00000070473	1	9	0	19	5	1	1	1	1	0	1	1	1	1	1485	3	0.04	0.44	0	1.07	0.28	0.05	0.05	0.03	0.04	0	0.04	0.05	0.04	0.04	67.21	0.1	0.245	8.44	5.10639	0.008826	0.997444	Cldn3	claudin 3 [Source:MGI Symbol;Acc:MGI:1329044]	Human Diseases;Cellular Processes;Human Diseases;Environmental Information Processing;Organismal Systems	Infectious diseases;Cellular community - eukaryotes;Infectious diseases;Signaling molecules and interaction;Immune system	ko05130//Pathogenic Escherichia coli infection;ko04530//Tight junction;ko05160//Hepatitis C;ko04514//Cell adhesion molecules (CAMs);ko04670//Leukocyte transendothelial migration	K06087;K06087;K06087;K06087;K06087	GO:0005737//cytoplasm;GO:0005886//plasma membrane;GO:0005911//cell-cell junction;GO:0005923//bicellular tight junction;GO:0016020//membrane;GO:0016021//integral component of membrane;GO:0016327//apicolateral plasma membrane;GO:0016328//lateral plasma membrane;GO:0030054//cell junction;GO:0032991//protein-containing complex;GO:0043296//apical junction complex;GO:0070160//tight junction	GO:0005198//structural molecule activity;GO:0005515//protein binding;GO:0042802//identical protein binding	GO:0001666//response to hypoxia;GO:0001934//positive regulation of protein phosphorylation;GO:0003382//epithelial cell morphogenesis;GO:0008285//negative regulation of cell proliferation;GO:0010628//positive regulation of gene expression;GO:0010629//negative regulation of gene expression;GO:0014045//establishment of endothelial blood-brain barrier;GO:0016338//calcium-independent cell-cell adhesio…
ENSMUSG00000020125	3	2	1	0	1	1	0	1	0	0	2	21	31	0	20	7	0.15	0.12	0.05	0	0.07	0.06	0	0.04	0	0	0.11	1.25	1.73	0	1.16	0.29	0.06125	0.5675	3.21184	0.00909418	0.997444	Elane	elastase, neutrophil expressed [Source:MGI Symbol;Acc:MGI:2679229]	Human Diseases;Human Diseases	Cancers;Immune diseases	ko05202//Transcriptional misregulation in cancers;ko05322//Systemic lupus erythematosus	K01327;K01327	GO:0005615//extracellular space;GO:0005737//cytoplasm;GO:0009986//cell surface;GO:0017053//transcriptional repressor complex;GO:0030141//secretory granule;GO:0062023//collagen-containing extracellular matrix	GO:0002020//protease binding;GO:0003714//transcription corepressor activity;GO:0004175//endopeptidase activity;GO:0004252//serine-type endopeptidase activity;GO:0008201//heparin binding;GO:0008233//peptidase activity;GO:0008236//serine-type peptidase activity;GO:0016787//hydrolase activity;GO:0019955//cytokine binding	GO:0000122//negative regulation of transcription by RNA polymerase II;GO:0001878//response to yeast;GO:0002438//acute inflammatory response to antigenic stimulus;GO:0002523//leukocyte migration involved in inflammatory response;GO:0002812//biosynthetic process of antibacterial peptides active against Gram-negative bacteria;GO:0006508//proteolysis;GO:0006909//phagocytosis;GO:0009411//response to U…
ENSMUSG00000051998	19	44	23	4	11	12	38	30	19	7	66	162	55	8	86	183	0.41	1.66	0.49	0.12	0.34	0.32	0.94	0.53	0.37	0.18	1.56	4.41	1.31	0.19	2.12	3.26	0.60125	1.675	1.47812	0.00910651	0.997444	Lax1	lymphocyte transmembrane adaptor 1 [Source:MGI Symbol;Acc:MGI:2443362]	-	-	-	-	GO:0005794//Golgi apparatus;GO:0005829//cytosol;GO:0005886//plasma membrane;GO:0016020//membrane;GO:0016021//integral component of membrane	GO:0019901//protein kinase binding;GO:0042169//SH2 domain binding	GO:0000188//inactivation of MAPK activity;GO:0002250//adaptive immune response;GO:0002376//immune system process;GO:0006955//immune response;GO:0035556//intracellular signal transduction;GO:0042113//B cell activation;GO:0046649//lymphocyte activation;GO:0048305//immunoglobulin secretion;GO:0050851//antigen receptor-mediated signaling pathway;GO:0050868//negative regulation of T cell activation;GO…
ENSMUSG00000043953	39	72	42	22	40	29	82	34	45	39	108	147	79	55	137	165	1.16	2.29	1.02	0.83	1.83	0.98	2.27	0.68	1.41	1.16	3.21	4.82	2.38	1.9	4.78	3.92	1.3825	2.9475	1.09221	0.00927169	0.997444	Ccrl2	chemokine (C-C motif) receptor-like 2 [Source:MGI Symbol;Acc:MGI:1920904]	-	-	-	-	GO:0005623//cell;GO:0005737//cytoplasm;GO:0005886//plasma membrane;GO:0005887//integral component of plasma membrane;GO:0009897//external side of plasma membrane;GO:0016020//membrane;GO:0016021//integral component of membrane	GO:0004930//G protein-coupled receptor activity;GO:0004950//chemokine receptor activity;GO:0016493//C-C chemokine receptor activity;GO:0019956//chemokine binding;GO:0019957//C-C chemokine binding;GO:0042379//chemokine receptor binding;GO:0048020//CCR chemokine receptor binding	GO:0006935//chemotaxis;GO:0006954//inflammatory response;GO:0006955//immune response;GO:0007165//signal transduction;GO:0007186//G protein-coupled receptor signaling pathway;GO:0007204//positive regulation of cytosolic calcium ion concentration;GO:0019722//calcium-mediated signaling;GO:0060326//cell chemotaxis;GO:0070098//chemokine-mediated signaling pathway
ENSMUSG00000094088	0	103	13	0	4	13	3	3	18	7	1	156	164	1	79	1169	0	15.59	1.59	0	0.7	1.98	0.42	0.3	2.02	1.04	0.13	22.51	22.22	0.13	11.12	118.84	2.5725	22.2512	3.11264	0.00945303	0.997444	Ighv1-64	immunoglobulin heavy variable 1-64 [Source:MGI Symbol;Acc:MGI:4439789]	Environmental Information Processing;Human Diseases;Human Diseases;Environmental Information Processing;Cellular Processes;Human Diseases;Human Diseases;Environmental Information Processing;Human Diseases;Human Diseases;Human Diseases;Environmental Information Processing;Organismal Systems;Human Diseases;Human Diseases;Organismal Systems;Organismal Systems;Human Diseases;Organismal Systems;Human …	Signal transduction;Infectious diseases;Infectious diseases;Signal transduction;Transport and catabolism;Cancers;Infectious diseases;Signal transduction;Immune diseases;Infectious diseases;Infectious diseases;Signal transduction;Immune system;Immune diseases;Cardiovascular diseases;Immune system;Immune system;Cardiovascular diseases;Immune system;Immune diseases;Infectious diseases;Immune system;…	ko04151//PI3K-Akt signaling pathway;ko05169//Epstein-Barr virus infection;ko05130//Pathogenic Escherichia coli infection;ko04020//Calcium signaling pathway;ko04145//Phagosome;ko05202//Transcriptional misregulation in cancers;ko05152//Tuberculosis;ko04072//Phospholipase D signaling pathway;ko05322//Systemic lupus erythematosus;ko05150//Staphylococcus aureus infection;ko05146//Amoebiasis;ko04064//N…	K06856;K06856;K06856;K06856;K06856;K06856;K06856;K06856;K06856;K06856;K06856;K06856;K06856;K06856;K06856;K06856;K06856;K06856;K06856;K06856;K06856;K06856;K06856;K06856;K06856;K06856;K06856	GO:0009897//external side of plasma membrane;GO:0042571//immunoglobulin complex, circulating	GO:0003823//antigen binding;GO:0034987//immunoglobulin receptor binding	GO:0006910//phagocytosis, recognition;GO:0006911//phagocytosis, engulfment;GO:0006958//complement activation, classical pathway;GO:0042742//defense response to bacterium;GO:0045087//innate immune response;GO:0050853//B cell receptor signaling pathway;GO:0050871//positive regulation of B cell activation
ENSMUSG00000038357	1	7	0	0	0	1	0	8	2	4	4	24	24	0	55	14	0.07	0.57	0	0	0	0.08	0	0.43	0.12	0.32	0.29	1.85	1.74	0	4.13	0.76	0.14375	1.15125	3.00157	0.00947801	0.997444	Camp	cathelicidin antimicrobial peptide [Source:MGI Symbol;Acc:MGI:108443]	Human Diseases;Human Diseases;Organismal Systems;Organismal Systems	Infectious diseases;Infectious diseases;Immune system;Digestive system	ko05152//Tuberculosis;ko05150//Staphylococcus aureus infection;ko04621//NOD-like receptor signaling pathway;ko04970//Salivary secretion	K13916;K13916;K13916;K13916	GO:0005576//extracellular region;GO:0005615//extracellular space;GO:0005737//cytoplasm;GO:0042581//specific granule;GO:0042995//cell projection	GO:0001530//lipopolysaccharide binding	GO:0001878//response to yeast;GO:0001934//positive regulation of protein phosphorylation;GO:0002227//innate immune response in mucosa;GO:0002544//chronic inflammatory response;GO:0006952//defense response;GO:0008284//positive regulation of cell proliferation;GO:0019731//antibacterial humoral response;GO:0019732//antifungal humoral response;GO:0035821//modification of morphology or physiology of o…
ENSMUSG00000029828	1	1	0	0	0	1	1	1	6	3	2	0	1	2	21	4	0.02	0.03	0	0	0	0.03	0.02	0.02	0.11	0.08	0.05	0	0.02	0.05	0.5	0.07	0.015	0.11	2.87447	0.00965859	0.997444	4921507P07Rik	RIKEN cDNA 4921507P07 gene [Source:MGI Symbol;Acc:MGI:1918071]	-	-	-	-	GO:0005737//cytoplasm;GO:0005813//centrosome;GO:0005815//microtubule organizing center;GO:0005856//cytoskeleton	GO:0003674//molecular_function	GO:0008150//biological_process
ENSMUSG00000042724	5	6	7	1	4	5	7	3	3	8	6	11	15	22	44	7	0.05	0.11	0.1	0.02	0.07	0.07	0.09	0.03	0.03	0.11	0.07	0.16	0.18	0.28	0.61	0.06	0.0675	0.1875	1.47393	0.00980254	0.997444	Map3k9	mitogen-activated protein kinase kinase kinase 9 [Source:MGI Symbol;Acc:MGI:2449952]	Organismal Systems;Environmental Information Processing	Development and regeneration;Signal transduction	ko04361//Axon regeneration;ko04013//MAPK signaling pathway - fly	K04417;K04417	-	GO:0000166//nucleotide binding;GO:0004672//protein kinase activity;GO:0004674//protein serine/threonine kinase activity;GO:0004706//JUN kinase kinase kinase activity;GO:0004709//MAP kinase kinase kinase activity;GO:0005515//protein binding;GO:0005524//ATP binding;GO:0016301//kinase activity;GO:0016740//transferase activity	GO:0000165//MAPK cascade;GO:0000186//activation of MAPKK activity;GO:0006468//protein phosphorylation;GO:0006915//apoptotic process;GO:0007256//activation of JNKK activity;GO:0007257//activation of JUN kinase activity;GO:0008219//cell death;GO:0016310//phosphorylation;GO:0043065//positive regulation of apoptotic process;GO:0046777//protein autophosphorylation
ENSMUSG00000020788	295	330	134	29	113	99	275	350	348	225	188	624	207	147	1425	721	3.18	4.43	1.45	0.46	1.75	1.34	3.45	3.15	3.45	2.96	2.25	7.99	2.49	1.73	17.74	6.49	2.40125	5.6375	1.23127	0.00999963	0.997444	Atp2a3	ATPase, Ca++ transporting, ubiquitous [Source:MGI Symbol;Acc:MGI:1194503]	Human Diseases;Environmental Information Processing;Human Diseases;Environmental Information Processing;Environmental Information Processing;Organismal Systems;Organismal Systems;Organismal Systems;Human Diseases;Human Diseases;Organismal Systems;Human Diseases	Neurodegenerative diseases;Signal transduction;Cardiovascular diseases;Signal transduction;Signal transduction;Circulatory system;Endocrine system;Digestive system;Neurodegenerative disease;Cardiovascular diseases;Circulatory system;Cardiovascular diseases	ko05010//Alzheimer disease;ko04020//Calcium signaling pathway;ko05414//Dilated cardiomyopathy (DCM);ko04024//cAMP signaling pathway;ko04022//cGMP - PKG signaling pathway;ko04261//Adrenergic signaling in cardiomyocytes;ko04919//Thyroid hormone signaling pathway;ko04972//Pancreatic secretion;ko05017//Spinocerebellar ataxia;ko05410//Hypertrophic cardiomyopathy (HCM);ko04260//Cardiac muscle contracti…	K05853;K05853;K05853;K05853;K05853;K05853;K05853;K05853;K05853;K05853;K05853;K05853	GO:0005623//cell;GO:0005783//endoplasmic reticulum;GO:0005789//endoplasmic reticulum membrane;GO:0016020//membrane;GO:0016021//integral component of membrane;GO:0016529//sarcoplasmic reticulum;GO:0031090//organelle membrane;GO:0033017//sarcoplasmic reticulum membrane	GO:0000166//nucleotide binding;GO:0005388//calcium-transporting ATPase activity;GO:0005515//protein binding;GO:0005524//ATP binding;GO:0008553//proton-exporting ATPase activity, phosphorylative mechanism;GO:0008656//cysteine-type endopeptidase activator activity involved in apoptotic process;GO:0015085//calcium ion transmembrane transporter activity;GO:0030899//calcium-dependent ATPase activity;G…	GO:0006811//ion transport;GO:0006816//calcium ion transport;GO:0006874//cellular calcium ion homeostasis;GO:0006919//activation of cysteine-type endopeptidase activity involved in apoptotic process;GO:0032469//endoplasmic reticulum calcium ion homeostasis;GO:0070059//intrinsic apoptotic signaling pathway in response to endoplasmic reticulum stress;GO:0070588//calcium ion transmembrane transport;G…
ENSMUSG00000059743	2381	880	4295	2941	1815	1460	2948	3961	2289	1126	4022	381	665	323	752	471	95.46	43.51	172.45	167.98	103.94	72.52	136.47	132.47	84.05	54.88	178.3	18.06	29.48	14.14	34.45	15.69	115.6	53.6313	-1.108	0.0100008	0.997444	Fdps	farnesyl diphosphate synthetase [Source:MGI Symbol;Acc:MGI:104888]	Metabolism;Human Diseases;Human Diseases;Metabolism	Global and overview maps;Infectious diseases;Infectious diseases;Metabolism of terpenoids and polyketides	ko01100//Metabolic pathways;ko05166//HTLV-I infection;ko05164//Influenza A;ko00900//Terpenoid backbone biosynthesis	K00787;K00787;K00787;K00787	GO:0005654//nucleoplasm;GO:0005737//cytoplasm;GO:0005739//mitochondrion;GO:0005759//mitochondrial matrix;GO:0005777//peroxisome;GO:0005829//cytosol	GO:0004161//dimethylallyltranstransferase activity;GO:0004337//geranyltranstransferase activity;GO:0016740//transferase activity;GO:0046872//metal ion binding	GO:0006629//lipid metabolic process;GO:0006694//steroid biosynthetic process;GO:0006695//cholesterol biosynthetic process;GO:0008202//steroid metabolic process;GO:0008203//cholesterol metabolic process;GO:0008299//isoprenoid biosynthetic process;GO:0016126//sterol biosynthetic process;GO:0033384//geranyl diphosphate biosynthetic process;GO:0045337//farnesyl diphosphate biosynthetic process;GO:004…
ENSMUSG00000063646	6	12	5	4	9	2	21	10	6	6	23	33	17	1	180	43	0.16	0.45	0.12	0.18	0.42	0.09	0.55	0.18	0.24	0.3	0.53	1.43	0.56	0.05	4.36	0.86	0.26875	1.04125	1.95398	0.0101849	0.997444	Jakmip1	janus kinase and microtubule interacting protein 1 [Source:MGI Symbol;Acc:MGI:1923321]	-	-	-	-	GO:0005737//cytoplasm;GO:0005856//cytoskeleton;GO:0005874//microtubule;GO:0015630//microtubule cytoskeleton;GO:0016020//membrane;GO:0016021//integral component of membrane;GO:0019898//extrinsic component of membrane;GO:1990904//ribonucleoprotein complex	GO:0003723//RNA binding;GO:0008017//microtubule binding;GO:0019894//kinesin binding;GO:0019900//kinase binding;GO:0050811//GABA receptor binding	GO:0015031//protein transport;GO:0021756//striatum development;GO:0050890//cognition
ENSMUSG00000094652	0	0	0	0	0	0	0	0	0	0	0	9	2	0	31	75	0	0	0	0	0	0	0	0	0	0	0	1.61	0.37	0	5.29	8.8	0.001	2.00875	10.9721	0.0105145	0.997444	Ighv1-42	immunoglobulin heavy variable V1-42 [Source:MGI Symbol;Acc:MGI:3704123]	Environmental Information Processing;Human Diseases;Human Diseases;Environmental Information Processing;Cellular Processes;Human Diseases;Human Diseases;Environmental Information Processing;Human Diseases;Human Diseases;Human Diseases;Environmental Information Processing;Organismal Systems;Human Diseases;Human Diseases;Organismal Systems;Organismal Systems;Human Diseases;Organismal Systems;Human …	Signal transduction;Infectious diseases;Infectious diseases;Signal transduction;Transport and catabolism;Cancers;Infectious diseases;Signal transduction;Immune diseases;Infectious diseases;Infectious diseases;Signal transduction;Immune system;Immune diseases;Cardiovascular diseases;Immune system;Immune system;Cardiovascular diseases;Immune system;Immune diseases;Infectious diseases;Immune system;…	ko04151//PI3K-Akt signaling pathway;ko05169//Epstein-Barr virus infection;ko05130//Pathogenic Escherichia coli infection;ko04020//Calcium signaling pathway;ko04145//Phagosome;ko05202//Transcriptional misregulation in cancers;ko05152//Tuberculosis;ko04072//Phospholipase D signaling pathway;ko05322//Systemic lupus erythematosus;ko05150//Staphylococcus aureus infection;ko05146//Amoebiasis;ko04064//N…	K06856;K06856;K06856;K06856;K06856;K06856;K06856;K06856;K06856;K06856;K06856;K06856;K06856;K06856;K06856;K06856;K06856;K06856;K06856;K06856;K06856;K06856;K06856;K06856;K06856;K06856;K06856	GO:0009897//external side of plasma membrane;GO:0042571//immunoglobulin complex, circulating	GO:0003823//antigen binding;GO:0034987//immunoglobulin receptor binding	GO:0006910//phagocytosis, recognition;GO:0006911//phagocytosis, engulfment;GO:0006958//complement activation, classical pathway;GO:0042742//defense response to bacterium;GO:0045087//innate immune response;GO:0050853//B cell receptor signaling pathway;GO:0050871//positive regulation of B cell activation
ENSMUSG00000095630	1	17	14	0	0	0	3	3	1	0	33	143	23	1	26	98	0.13	2.9	1.9	0	0	0	0.46	0.33	0.12	0	4.87	22.71	3.48	0.15	4.08	10.91	0.715	5.79	3.01755	0.0106618	0.997444	Igkv6-23	immunoglobulin kappa variable 6-23 [Source:MGI Symbol;Acc:MGI:3711980]	-	-	-	-	GO:0005615//extracellular space	-	GO:0002377//immunoglobulin production;GO:0006955//immune response
ENSMUSG00000096719	3	10	12	46	23	15	7	3	4	16	4	3	3	2	7	11	0.12	0.48	0.49	2.63	1.26	0.72	0.32	0.09	0.16	0.76	0.18	0.12	0.13	0.09	0.33	0.37	0.76375	0.2675	-1.51356	0.0107361	0.997444	Mrgpra2b	MAS-related GPR, member A2B [Source:MGI Symbol;Acc:MGI:3033098]	-	-	-	-	GO:0016020//membrane;GO:0016021//integral component of membrane	GO:0004930//G protein-coupled receptor activity	GO:0007165//signal transduction;GO:0007186//G protein-coupled receptor signaling pathway
ENSMUSG00000058258	2277	667	3866	637	1380	1193	1954	3129	1825	964	2443	323	509	284	515	398	38.06	14.77	72.45	14.88	34.32	25.3	38.13	43.19	28.24	22.22	44.71	6.24	9.23	5.54	9.7	5.41	35.1375	16.4112	-1.09833	0.0109984	0.997444	Idi1	isopentenyl-diphosphate delta isomerase [Source:MGI Symbol;Acc:MGI:2442264]	Metabolism;Metabolism	Global and overview maps;Metabolism of terpenoids and polyketides	ko01100//Metabolic pathways;ko00900//Terpenoid backbone biosynthesis	K01823;K01823	GO:0005777//peroxisome	GO:0004452//isopentenyl-diphosphate delta-isomerase activity;GO:0016787//hydrolase activity	GO:0008299//isoprenoid biosynthetic process
ENSMUSG00000010342	1	9	4	2	3	3	18	7	14	6	6	39	14	6	31	40	0.01	0.31	0.04	0.15	0.04	0.04	0.27	0.06	0.13	0.08	0.07	0.48	0.16	0.07	0.68	0.58	0.115	0.28125	1.29022	0.0110436	0.997444	Tex14	testis expressed gene 14 [Source:MGI Symbol;Acc:MGI:1933227]	-	-	-	-	GO:0000775//chromosome, centromeric region;GO:0000776//kinetochore;GO:0000777//condensed chromosome kinetochore;GO:0005623//cell;GO:0005694//chromosome;GO:0005737//cytoplasm;GO:0030496//midbody;GO:0045171//intercellular bridge	GO:0000166//nucleotide binding;GO:0004672//protein kinase activity;GO:0005515//protein binding;GO:0005524//ATP binding;GO:0019901//protein kinase binding	GO:0006468//protein phosphorylation;GO:0007049//cell cycle;GO:0007094//mitotic spindle assembly checkpoint;GO:0007140//male meiotic nuclear division;GO:0008608//attachment of spindle microtubules to kinetochore;GO:0032091//negative regulation of protein binding;GO:0032466//negative regulation of cytokinesis;GO:0043063//intercellular bridge organization;GO:0051301//cell division;GO:0051306//mitoti…
ENSMUSG00000027339	389	437	505	107	267	243	639	475	494	331	566	851	487	258	2686	1000	4.74	6.44	5.95	1.52	4.79	4.21	7.67	5.1	5.28	5.17	7.29	12.31	6.73	3.13	35.04	9.96	5.0525	10.6137	1.07087	0.0110601	0.997444	Rassf2	Ras association (RalGDS/AF-6) domain family member 2 [Source:MGI Symbol;Acc:MGI:2442060]	Environmental Information Processing;Environmental Information Processing	Signal transduction;Signal transduction	ko04391//Hippo signaling pathway -fly;ko04392//Hippo signaling pathway - multiple species	K09851;K09851	GO:0000775//chromosome, centromeric region;GO:0000776//kinetochore;GO:0000777//condensed chromosome kinetochore;GO:0005634//nucleus;GO:0005654//nucleoplasm;GO:0005694//chromosome;GO:0005737//cytoplasm;GO:0005794//Golgi apparatus;GO:0005829//cytosol;GO:0005886//plasma membrane;GO:0032991//protein-containing complex	GO:0004672//protein kinase activity;GO:0005515//protein binding	GO:0001501//skeletal system development;GO:0001503//ossification;GO:0006468//protein phosphorylation;GO:0007049//cell cycle;GO:0007165//signal transduction;GO:0031954//positive regulation of protein autophosphorylation;GO:0033137//negative regulation of peptidyl-serine phosphorylation;GO:0038168//epidermal growth factor receptor signaling pathway via I-kappaB kinase/NF-kappaB cascade;GO:0042981//…
ENSMUSG00000049265	6	1	11	6	15	14	6	7	3	1	7	2	2	4	669	2	0.08	0.02	0.14	0.11	0.28	0.23	0.09	0.08	0.04	0.02	0.1	0.03	0.03	0.06	10	0.02	0.12875	1.2875	3.32193	0.0111146	0.997444	Kcnk3	potassium channel, subfamily K, member 3 [Source:MGI Symbol;Acc:MGI:1100509]	Human Diseases;Organismal Systems;Organismal Systems	Endocrine and metabolic diseases;Endocrine system;Endocrine system	ko04934//Cushing syndrome;ko04925//Aldosterone synthesis and secretion;ko04927//Cortisol synthesis and secretion	K04914;K04914;K04914	GO:0005623//cell;GO:0005886//plasma membrane;GO:0005887//integral component of plasma membrane;GO:0016020//membrane;GO:0016021//integral component of membrane	GO:0005216//ion channel activity;GO:0005252//open rectifier potassium channel activity;GO:0005267//potassium channel activity;GO:0008022//protein C-terminus binding;GO:0022841//potassium ion leak channel activity;GO:0044548//S100 protein binding	GO:0006811//ion transport;GO:0006813//potassium ion transport;GO:0007420//brain development;GO:0030322//stabilization of membrane potential;GO:0034220//ion transmembrane transport;GO:0042493//response to drug;GO:0051481//negative regulation of cytosolic calcium ion concentration;GO:0071294//cellular response to zinc ion;GO:0071456//cellular response to hypoxia;GO:0071805//potassium ion transmembr…
ENSMUSG00000024524	30	20	25	19	19	26	22	28	72	23	21	15	76	107	164	22	0.26	0.22	0.21	0.24	0.23	0.28	0.22	0.2	0.57	0.24	0.2	0.15	0.73	1.01	1.75	0.16	0.2325	0.60125	1.37073	0.0112747	0.997444	Gnal	guanine nucleotide binding protein, alpha stimulating, olfactory type [Source:MGI Symbol;Acc:MGI:95774]	Organismal Systems;Environmental Information Processing;Human Diseases;Human Diseases;Organismal Systems;Human Diseases	Sensory system;Signal transduction;Infectious diseases;Neurodegenerative diseases;Nervous system;Infectious diseases	ko04740//Olfactory transduction;ko04020//Calcium signaling pathway;ko05146//Amoebiasis;ko05012//Parkinson disease;ko04728//Dopaminergic synapse;ko05142//Chagas disease (American trypanosomiasis)	K04633;K04633;K04633;K04633;K04633;K04633	GO:0005834//heterotrimeric G-protein complex	GO:0000166//nucleotide binding;GO:0001664//G protein-coupled receptor binding;GO:0003924//GTPase activity;GO:0005525//GTP binding;GO:0019001//guanyl nucleotide binding;GO:0031683//G-protein beta/gamma-subunit complex binding;GO:0046872//metal ion binding	GO:0001975//response to amphetamine;GO:0007165//signal transduction;GO:0007186//G protein-coupled receptor signaling pathway;GO:0007188//adenylate cyclase-modulating G protein-coupled receptor signaling pathway;GO:0007189//adenylate cyclase-activating G protein-coupled receptor signaling pathway;GO:0007190//activation of adenylate cyclase activity;GO:0007191//adenylate cyclase-activating dopamine…
ENSMUSG00000068962	0	1	0	0	0	0	0	0	0	0	2	4	6	1	14	3	0	0.06	0	0	0	0	0	0	0	0	0.06	0.07	0.19	0.05	0.25	0.06	0.0075	0.085	3.5025	0.0113402	0.997444	Zfp114	zinc finger protein 114 [Source:MGI Symbol;Acc:MGI:3037815]	Human Diseases	Infectious diseases	ko05168//Herpes simplex infection	K09228	-	GO:0003676//nucleic acid binding;GO:0046872//metal ion binding	GO:0006355//regulation of transcription, DNA-templated;GO:0008150//biological_process
ENSMUSG00000026358	185	167	69	35	61	58	234	194	99	104	196	378	547	332	88	499	5.69	6.34	2.09	1.78	2.55	2.21	8.64	4.98	2.72	3.74	7.13	13.48	17.89	10.48	3.33	12.55	4.285	8.915	1.05694	0.0114368	0.997444	Rgs1	regulator of G-protein signaling 1 [Source:MGI Symbol;Acc:MGI:1354694]	-	-	-	-	GO:0005737//cytoplasm;GO:0005829//cytosol;GO:0005886//plasma membrane;GO:0016020//membrane;GO:0031234//extrinsic component of cytoplasmic side of plasma membrane	GO:0001965//G-protein alpha-subunit binding;GO:0005096//GTPase activator activity	GO:0007165//signal transduction;GO:0007186//G protein-coupled receptor signaling pathway;GO:0008277//regulation of G protein-coupled receptor signaling pathway;GO:0009617//response to bacterium;GO:0009968//negative regulation of signal transduction;GO:0043547//positive regulation of GTPase activity;GO:0061737//leukotriene signaling pathway
ENSMUSG00000096010	8	5	9	64	14	19	8	2	10	6	14	4	8	4	4	9	0.14	0.11	0.16	1.58	0.35	0.41	0.16	0.03	0.16	0.12	0.27	0.08	0.15	0.08	0.07	0.14	0.3675	0.13375	-1.45821	0.0115261	0.997444	H4f16	H4 histone 16 [Source:MGI Symbol;Acc:MGI:2448443]	Human Diseases;Human Diseases;Human Diseases	Immune diseases;Cancers;Substance dependence	ko05322//Systemic lupus erythematosus;ko05203//Viral carcinogenesis;ko05034//Alcoholism	K11254;K11254;K11254	GO:0000228//nuclear chromosome;GO:0000786//nucleosome;GO:0000788//nuclear nucleosome;GO:0005634//nucleus;GO:0005654//nucleoplasm;GO:0005694//chromosome;GO:0032991//protein-containing complex	GO:0003677//DNA binding;GO:0005515//protein binding;GO:0019904//protein domain specific binding;GO:0046982//protein heterodimerization activity	GO:0006334//nucleosome assembly;GO:0006335//DNA replication-dependent nucleosome assembly;GO:0006336//DNA replication-independent nucleosome assembly;GO:0006352//DNA-templated transcription, initiation;GO:0045653//negative regulation of megakaryocyte differentiation
ENSMUSG00000027073	0	3	1	0	0	1	3	2	0	0	5	23	12	0	28	22	0	0.22	0.06	0	0	0.07	0.2	0.1	0	0	0.33	1.6	0.79	0	1.9	1.08	0.08125	0.7125	3.13245	0.0116041	0.997444	Prg2	proteoglycan 2, bone marrow [Source:MGI Symbol;Acc:MGI:103294]	Human Diseases	Immune diseases	ko05310//Asthma	K10786	GO:0062023//collagen-containing extracellular matrix	GO:0030021//extracellular matrix structural constituent conferring compression resistance;GO:0030246//carbohydrate binding	GO:0002215//defense response to nematode;GO:0002376//immune system process;GO:0006955//immune response;GO:0032693//negative regulation of interleukin-10 production;GO:0032753//positive regulation of interleukin-4 production;GO:0042742//defense response to bacterium
ENSMUSG00000001520	26	9	4	0	2	5	8	29	40	34	3	15	2	25	200	18	0.68	0.35	0.1	0	0.07	0.23	0.24	0.63	0.96	1.23	0.1	0.51	0.07	0.71	6.26	0.39	0.2875	1.27875	2.1531	0.0116709	0.997444	Nrip2	nuclear receptor interacting protein 2 [Source:MGI Symbol;Acc:MGI:1891884]	-	-	-	-	GO:0005634//nucleus;GO:0005737//cytoplasm	GO:0004190//aspartic-type endopeptidase activity;GO:0005515//protein binding	GO:0000122//negative regulation of transcription by RNA polymerase II;GO:0006508//proteolysis;GO:0007219//Notch signaling pathway
ENSMUSG00000023013	11	8	10	16	4	5	15	3	5	5	3	3	5	1	8	3	0.38	0.35	0.35	0.8	0.2	0.22	0.6	0.09	0.16	0.21	0.12	0.12	0.19	0.04	0.32	0.09	0.37375	0.15625	-1.25822	0.011671	0.997444	Aqp2	aquaporin 2 [Source:MGI Symbol;Acc:MGI:1096865]	Organismal Systems	Excretory system	ko04962//Vasopressin-regulated water reabsorption	K09865	GO:0005623//cell;GO:0005737//cytoplasm;GO:0005764//lysosome;GO:0005769//early endosome;GO:0005791//rough endoplasmic reticulum;GO:0005794//Golgi apparatus;GO:0005802//trans-Golgi network;GO:0005886//plasma membrane;GO:0005887//integral component of plasma membrane;GO:0016020//membrane;GO:0016021//integral component of membrane;GO:0016323//basolateral plasma membrane;GO:0016324//apical plasma memb…	GO:0003779//actin binding;GO:0005372//water transmembrane transporter activity;GO:0015168//glycerol transmembrane transporter activity;GO:0015250//water channel activity;GO:0015267//channel activity;GO:0030165//PDZ domain binding	GO:0003091//renal water homeostasis;GO:0003097//renal water transport;GO:0006833//water transport;GO:0006884//cell volume homeostasis;GO:0006915//apoptotic process;GO:0015793//glycerol transport;GO:0030042//actin filament depolymerization;GO:0042631//cellular response to water deprivation;GO:0051289//protein homotetramerization;GO:0051928//positive regulation of calcium ion transport;GO:0055085//…
ENSMUSG00000008999	2	1	2	2	0	3	3	3	0	0	0	0	0	0	448	1	0.03	0.02	0.03	0.04	0	0.05	0.05	0.03	0	0	0	0	0	0	6.96	0.01	0.03125	0.87125	4.80116	0.0116736	0.997444	Bmp7	bone morphogenetic protein 7 [Source:MGI Symbol;Acc:MGI:103302]	Environmental Information Processing;Organismal Systems;Environmental Information Processing;Environmental Information Processing	Signaling molecules and interaction;Development;Signal transduction;Signal transduction	ko04060//Cytokine-cytokine receptor interaction;ko04360//Axon guidance;ko04390//Hippo signaling pathway;ko04350//TGF-beta signaling pathway	K16621;K16621;K16621;K16621	GO:0005576//extracellular region;GO:0005615//extracellular space;GO:0031982//vesicle;GO:0062023//collagen-containing extracellular matrix	GO:0005125//cytokine activity;GO:0005515//protein binding;GO:0008083//growth factor activity;GO:0008201//heparin binding;GO:0070700//BMP receptor binding	GO:0001503//ossification;GO:0001654//eye development;GO:0001656//metanephros development;GO:0001657//ureteric bud development;GO:0001707//mesoderm formation;GO:0001822//kidney development;GO:0001823//mesonephros development;GO:0003272//endocardial cushion formation;GO:0003344//pericardium morphogenesis;GO:0007275//multicellular organism development;GO:0007389//pattern specification process;GO:000…
ENSMUSG00000025422	49	37	36	2	30	29	92	53	47	41	58	111	38	20	582	145	0.51	0.5	0.38	0.03	0.44	0.38	1.2	0.47	0.43	0.44	0.73	1.48	0.44	0.25	6.54	1.29	0.48875	1.45	1.56888	0.0118082	0.997444	Agap2	ArfGAP with GTPase domain, ankyrin repeat and PH domain 2 [Source:MGI Symbol;Acc:MGI:3580016]	Cellular Processes;Environmental Information Processing	Transport and catabolism;Signal transduction	ko04144//Endocytosis;ko04068//FoxO signaling pathway	K17848;K17848	GO:0005634//nucleus;GO:0005654//nucleoplasm;GO:0005737//cytoplasm;GO:0005768//endosome;GO:0005829//cytosol;GO:0090543//Flemming body	GO:0000166//nucleotide binding;GO:0003924//GTPase activity;GO:0005096//GTPase activator activity;GO:0005515//protein binding;GO:0005524//ATP binding;GO:0005525//GTP binding;GO:0019901//protein kinase binding;GO:0030295//protein kinase activator activity;GO:0035014//phosphatidylinositol 3-kinase regulator activity;GO:0046872//metal ion binding	GO:0014068//positive regulation of phosphatidylinositol 3-kinase signaling;GO:0016197//endosomal transport;GO:0030036//actin cytoskeleton organization;GO:0032147//activation of protein kinase activity;GO:0033601//positive regulation of mammary gland epithelial cell proliferation;GO:0042177//negative regulation of protein catabolic process;GO:0043066//negative regulation of apoptotic process;GO:00…
ENSMUSG00000004110	2	30	1	1	2	0	8	0	1	2	2	66	11	0	344	54	0.01	0.13	0	0	0.01	0	0.03	0	0	0.01	0.01	0.26	0.04	0	1.32	0.2	0.0225	0.23	3.35364	0.0120465	0.997444	Cacna1e	calcium channel, voltage-dependent, R type, alpha 1E subunit [Source:MGI Symbol;Acc:MGI:106217]	Environmental Information Processing;Environmental Information Processing;Human Diseases	Signal transduction;Signal transduction;Endocrine and metabolic diseases	ko04020//Calcium signaling pathway;ko04010//MAPK signaling pathway;ko04930//Type II diabetes mellitus	K04852;K04852;K04852	GO:0005891//voltage-gated calcium channel complex;GO:0016020//membrane;GO:0016021//integral component of membrane	GO:0005216//ion channel activity;GO:0005244//voltage-gated ion channel activity;GO:0005245//voltage-gated calcium channel activity;GO:0005262//calcium channel activity;GO:0005509//calcium ion binding;GO:0022843//voltage-gated cation channel activity	GO:0006811//ion transport;GO:0006816//calcium ion transport;GO:0034765//regulation of ion transmembrane transport;GO:0055085//transmembrane transport;GO:0070588//calcium ion transmembrane transport
ENSMUSG00000053964	41	30	27	26	22	33	24	72	53	58	31	27	61	109	349	37	1.85	1.64	0.96	1.33	1.31	1.79	0.99	2.58	2.16	2.84	1.39	1.14	3.19	4.96	16.62	1.27	1.55625	4.19625	1.43103	0.0121686	0.997444	Lgals4	lectin, galactose binding, soluble 4 [Source:MGI Symbol;Acc:MGI:107536]	-	-	-	-	GO:0005615//extracellular space;GO:0062023//collagen-containing extracellular matrix	GO:0005515//protein binding;GO:0016936//galactoside binding;GO:0030246//carbohydrate binding	-
ENSMUSG00000015222	34	19	36	1	25	14	30	57	27	11	47	66	38	14	447	67	0.47	0.29	0.34	0.01	0.35	0.4	0.32	0.66	0.23	0.13	0.5	1.83	0.95	0.23	6.61	1.04	0.355	1.44	2.02018	0.0122594	0.997444	Map2	microtubule-associated protein 2 [Source:MGI Symbol;Acc:MGI:97175]	-	-	-	-	GO:0005737//cytoplasm;GO:0005790//smooth endoplasmic reticulum;GO:0005791//rough endoplasmic reticulum;GO:0005856//cytoskeleton;GO:0005874//microtubule;GO:0005875//microtubule associated complex;GO:0014069//postsynaptic density;GO:0015629//actin cytoskeleton;GO:0015630//microtubule cytoskeleton;GO:0030425//dendrite;GO:0032587//ruffle membrane;GO:0032839//dendrite cytoplasm;GO:0032991//protein-con…	GO:0002162//dystroglycan binding;GO:0003779//actin binding;GO:0005515//protein binding;GO:0005516//calmodulin binding;GO:0005519//cytoskeletal regulatory protein binding;GO:0008017//microtubule binding;GO:0015631//tubulin binding;GO:0019901//protein kinase binding	GO:0000226//microtubule cytoskeleton organization;GO:0001578//microtubule bundle formation;GO:0007026//negative regulation of microtubule depolymerization;GO:0007409//axonogenesis;GO:0016358//dendrite development;GO:0021954//central nervous system neuron development;GO:0030010//establishment of cell polarity;GO:0030517//negative regulation of axon extension;GO:0031115//negative regulation of micr…
ENSMUSG00000070524	25	28	36	10	39	47	16	52	29	34	20	2	6	8	9	10	0.96	1.34	1.38	0.55	2.15	2.26	0.71	1.67	1.03	1.6	0.85	0.09	0.26	0.34	0.4	0.32	1.3775	0.61125	-1.17222	0.0123366	0.997444	Fcrlb	Fc receptor-like B [Source:MGI Symbol;Acc:MGI:3576487]	-	-	-	-	GO:0005737//cytoplasm;GO:0005783//endoplasmic reticulum	GO:0003674//molecular_function	GO:0050777//negative regulation of immune response
ENSMUSG00000050503	15	8	10	33	6	4	18	11	9	5	7	7	8	4	686	4	0.19	0.12	0.12	0.59	0.11	0.06	0.25	0.11	0.11	0.08	0.09	0.1	0.11	0.06	9.69	0.04	0.19375	1.285	2.7295	0.0124347	0.997444	Fbxl22	F-box and leucine-rich repeat protein 22 [Source:MGI Symbol;Acc:MGI:1921415]	-	-	-	-	GO:0005634//nucleus;GO:0005737//cytoplasm;GO:0005829//cytosol;GO:0019005//SCF ubiquitin ligase complex;GO:0030018//Z disc	GO:0005515//protein binding;GO:0061630//ubiquitin protein ligase activity	GO:0000086//G2/M transition of mitotic cell cycle;GO:0016567//protein ubiquitination;GO:0031146//SCF-dependent proteasomal ubiquitin-dependent protein catabolic process;GO:0043161//proteasome-mediated ubiquitin-dependent protein catabolic process;GO:0051726//regulation of cell cycle
ENSMUSG00000032092	1	3	2	1	1	0	0	1	4	2	2	1	11	21	161	4	0.02	0.06	0.03	0.02	0.02	0	0	0.04	0.06	0.11	0.04	0.02	0.24	0.45	2.95	0.05	0.02375	0.49	4.36678	0.0124451	0.997444	Mpzl2	myelin protein zero-like 2 [Source:MGI Symbol;Acc:MGI:1289160]	-	-	-	-	GO:0016020//membrane;GO:0016021//integral component of membrane	-	GO:0098609//cell-cell adhesion
ENSMUSG00000019990	92	74	91	13	59	53	125	87	77	74	96	170	115	64	431	216	1.1	1.1	1.48	0.28	1.01	0.79	1.73	0.97	0.95	1.2	1.27	2.95	1.65	0.96	6.17	2.27	1.0575	2.1775	1.04202	0.0127826	0.997444	Pde7b	phosphodiesterase 7B [Source:MGI Symbol;Acc:MGI:1352752]	Metabolism;Metabolism;Human Diseases	Global and overview maps;Nucleotide metabolism;Substance dependence	ko01100//Metabolic pathways;ko00230//Purine metabolism;ko05032//Morphine addiction	K18436;K18436;K18436	-	GO:0004114//3',5'-cyclic-nucleotide phosphodiesterase activity;GO:0004115//3',5'-cyclic-AMP phosphodiesterase activity;GO:0008081//phosphoric diester hydrolase activity;GO:0016787//hydrolase activity;GO:0046872//metal ion binding	GO:0006198//cAMP catabolic process;GO:0007165//signal transduction
ENSMUSG00000028553	0	0	0	0	0	0	2	1	5	0	1	5	2	3	6	4	0	0	0	0	0	0	0.08	0.03	0.15	0	0.04	0.2	0.07	0.11	0.23	0.11	0.01375	0.11375	3.04836	0.0130586	0.997444	Angptl3	angiopoietin-like 3 [Source:MGI Symbol;Acc:MGI:1353627]	Organismal Systems	Digestive system	ko04979//Cholesterol metabolism	K22288	GO:0005576//extracellular region;GO:0005615//extracellular space;GO:0005769//early endosome;GO:0005794//Golgi apparatus;GO:0009986//cell surface;GO:0030027//lamellipodium;GO:0042995//cell projection	GO:0004857//enzyme inhibitor activity;GO:0004859//phospholipase inhibitor activity;GO:0005178//integrin binding;GO:0008083//growth factor activity;GO:0008201//heparin binding	GO:0001525//angiogenesis;GO:0006071//glycerol metabolic process;GO:0006629//lipid metabolic process;GO:0006631//fatty acid metabolic process;GO:0006641//triglyceride metabolic process;GO:0006644//phospholipid metabolic process;GO:0007155//cell adhesion;GO:0007160//cell-matrix adhesion;GO:0007165//signal transduction;GO:0008203//cholesterol metabolic process;GO:0009395//phospholipid catabolic proc…
ENSMUSG00000033450	58	77	38	8	29	20	186	62	62	22	140	166	51	28	1170	126	0.94	1.54	0.6	0.17	0.66	0.4	3.45	0.83	0.91	0.44	2.48	3.16	0.92	0.49	21.68	1.68	1.07375	3.97	1.88648	0.0130657	0.997444	Tagap	T cell activation Rho GTPase activating protein [Source:MGI Symbol;Acc:MGI:3615484]	-	-	-	-	-	GO:0005085//guanyl-nucleotide exchange factor activity;GO:0005096//GTPase activator activity	GO:0007165//signal transduction;GO:0043547//positive regulation of GTPase activity;GO:0051607//defense response to virus
ENSMUSG00000095200	0	9	14	0	1	0	7	3	0	0	47	251	27	0	14	17	0	1.42	1.78	0	0.18	0	1.03	0.32	0	0	6.62	37.81	3.82	0	2.06	1.8	0.59125	6.51375	3.46165	0.013147	0.997444	Ighv1-7	immunoglobulin heavy variable V1-7 [Source:MGI Symbol;Acc:MGI:3704122]	Environmental Information Processing;Human Diseases;Human Diseases;Environmental Information Processing;Cellular Processes;Human Diseases;Human Diseases;Environmental Information Processing;Human Diseases;Human Diseases;Human Diseases;Environmental Information Processing;Organismal Systems;Human Diseases;Human Diseases;Organismal Systems;Organismal Systems;Human Diseases;Organismal Systems;Human …	Signal transduction;Infectious diseases;Infectious diseases;Signal transduction;Transport and catabolism;Cancers;Infectious diseases;Signal transduction;Immune diseases;Infectious diseases;Infectious diseases;Signal transduction;Immune system;Immune diseases;Cardiovascular diseases;Immune system;Immune system;Cardiovascular diseases;Immune system;Immune diseases;Infectious diseases;Immune system;…	ko04151//PI3K-Akt signaling pathway;ko05169//Epstein-Barr virus infection;ko05130//Pathogenic Escherichia coli infection;ko04020//Calcium signaling pathway;ko04145//Phagosome;ko05202//Transcriptional misregulation in cancers;ko05152//Tuberculosis;ko04072//Phospholipase D signaling pathway;ko05322//Systemic lupus erythematosus;ko05150//Staphylococcus aureus infection;ko05146//Amoebiasis;ko04064//N…	K06856;K06856;K06856;K06856;K06856;K06856;K06856;K06856;K06856;K06856;K06856;K06856;K06856;K06856;K06856;K06856;K06856;K06856;K06856;K06856;K06856;K06856;K06856;K06856;K06856;K06856;K06856	GO:0009897//external side of plasma membrane;GO:0042571//immunoglobulin complex, circulating	GO:0003823//antigen binding;GO:0034987//immunoglobulin receptor binding	GO:0006910//phagocytosis, recognition;GO:0006911//phagocytosis, engulfment;GO:0006958//complement activation, classical pathway;GO:0042742//defense response to bacterium;GO:0045087//innate immune response;GO:0050853//B cell receptor signaling pathway;GO:0050871//positive regulation of B cell activation
ENSMUSG00000022838	1	6	6	4	3	1	6	4	3	3	16	23	16	2	11	45	0.05	0.32	0.29	0.27	0.21	0.03	0.33	0.16	0.12	0.18	0.83	1.36	0.85	0.11	0.56	1.78	0.2075	0.72375	1.80238	0.0131843	0.997444	Eaf2	ELL associated factor 2 [Source:MGI Symbol;Acc:MGI:2146616]	-	-	-	-	GO:0005634//nucleus;GO:0005654//nucleoplasm;GO:0008023//transcription elongation factor complex;GO:0016607//nuclear speck;GO:0032783//ELL-EAF complex	GO:0000977//RNA polymerase II regulatory region sequence-specific DNA binding;GO:0001228//DNA-binding transcription activator activity, RNA polymerase II-specific;GO:0005515//protein binding	GO:0006355//regulation of transcription, DNA-templated;GO:0030308//negative regulation of cell growth;GO:0045893//positive regulation of transcription, DNA-templated;GO:0045944//positive regulation of transcription by RNA polymerase II;GO:0060770//negative regulation of epithelial cell proliferation involved in prostate gland development;GO:0097193//intrinsic apoptotic signaling pathway
ENSMUSG00000094198	4	34	124	0	7	4	3	31	5	3	4	583	47	0	81	988	0.51	5.34	15.7	0	1.27	0.63	0.44	3.27	0.58	0.39	0.56	87.36	6.61	0	11.84	104.3	3.395	26.455	2.96206	0.0131981	0.997444	Ighv1-50	immunoglobulin heavy variable 1-50 [Source:MGI Symbol;Acc:MGI:4439753]	Environmental Information Processing;Human Diseases;Human Diseases;Environmental Information Processing;Cellular Processes;Human Diseases;Human Diseases;Environmental Information Processing;Human Diseases;Human Diseases;Human Diseases;Environmental Information Processing;Organismal Systems;Human Diseases;Human Diseases;Organismal Systems;Organismal Systems;Human Diseases;Organismal Systems;Human …	Signal transduction;Infectious diseases;Infectious diseases;Signal transduction;Transport and catabolism;Cancers;Infectious diseases;Signal transduction;Immune diseases;Infectious diseases;Infectious diseases;Signal transduction;Immune system;Immune diseases;Cardiovascular diseases;Immune system;Immune system;Cardiovascular diseases;Immune system;Immune diseases;Infectious diseases;Immune system;…	ko04151//PI3K-Akt signaling pathway;ko05169//Epstein-Barr virus infection;ko05130//Pathogenic Escherichia coli infection;ko04020//Calcium signaling pathway;ko04145//Phagosome;ko05202//Transcriptional misregulation in cancers;ko05152//Tuberculosis;ko04072//Phospholipase D signaling pathway;ko05322//Systemic lupus erythematosus;ko05150//Staphylococcus aureus infection;ko05146//Amoebiasis;ko04064//N…	K06856;K06856;K06856;K06856;K06856;K06856;K06856;K06856;K06856;K06856;K06856;K06856;K06856;K06856;K06856;K06856;K06856;K06856;K06856;K06856;K06856;K06856;K06856;K06856;K06856;K06856;K06856	GO:0009897//external side of plasma membrane;GO:0042571//immunoglobulin complex, circulating	GO:0003823//antigen binding;GO:0034987//immunoglobulin receptor binding	GO:0006910//phagocytosis, recognition;GO:0006911//phagocytosis, engulfment;GO:0006958//complement activation, classical pathway;GO:0042742//defense response to bacterium;GO:0045087//innate immune response;GO:0050853//B cell receptor signaling pathway;GO:0050871//positive regulation of B cell activation
ENSMUSG00000030050	9	17	16	15	4	5	27	7	9	12	7	5	3	3	3	2	0.36	0.83	0.63	0.85	0.23	0.25	1.23	0.23	0.33	0.58	0.31	0.23	0.13	0.13	0.14	0.07	0.57625	0.24	-1.26366	0.0132063	0.997444	Gkn1	gastrokine 1 [Source:MGI Symbol;Acc:MGI:1913533]	-	-	-	-	-	-	-
ENSMUSG00000114279	5	5	7	9	5	4	6	2	0	3	6	0	1	2	0	1	0.47	0.58	0.66	1.17	0.67	0.47	0.65	0.15	0	0.35	0.63	0	0.1	0.21	0	0.08	0.6025	0.17125	-1.81486	0.0133438	0.997444	H2bc14	H2B clustered histone 14 [Source:MGI Symbol;Acc:MGI:2448404]	Human Diseases;Human Diseases;Human Diseases	Immune diseases;Cancers;Substance dependence	ko05322//Systemic lupus erythematosus;ko05203//Viral carcinogenesis;ko05034//Alcoholism	K11252;K11252;K11252	GO:0000786//nucleosome;GO:0005634//nucleus;GO:0005654//nucleoplasm;GO:0005694//chromosome;GO:0005829//cytosol	GO:0003677//DNA binding;GO:0046982//protein heterodimerization activity	GO:0006334//nucleosome assembly
ENSMUSG00000028766	14	17	34	25	12	19	1	4	5	11	28	48	36	16	459	78	0.27	0.45	0.71	0.7	0.75	0.74	0.02	0.15	0.09	0.26	0.61	1.11	0.89	0.55	10.37	1.61	0.47375	1.93625	2.03107	0.0135514	0.997444	Alpl	alkaline phosphatase, liver/bone/kidney [Source:MGI Symbol;Acc:MGI:87983]	Metabolism;Metabolism;Metabolism	Global and overview maps;Metabolism of cofactors and vitamins;Metabolism of cofactors and vitamins	ko01100//Metabolic pathways;ko00790//Folate biosynthesis;ko00730//Thiamine metabolism	K01077;K01077;K01077	GO:0005615//extracellular space;GO:0005886//plasma membrane;GO:0016020//membrane;GO:0031012//extracellular matrix;GO:0031225//anchored component of membrane;GO:0065010//extracellular membrane-bounded organelle	GO:0003824//catalytic activity;GO:0004035//alkaline phosphatase activity;GO:0005515//protein binding;GO:0016462//pyrophosphatase activity;GO:0016787//hydrolase activity;GO:0016791//phosphatase activity;GO:0046872//metal ion binding	GO:0001958//endochondral ossification;GO:0003006//developmental process involved in reproduction;GO:0016311//dephosphorylation;GO:0032496//response to lipopolysaccharide;GO:0033280//response to vitamin D;GO:0046677//response to antibiotic;GO:0051384//response to glucocorticoid;GO:0071407//cellular response to organic cyclic compound;GO:0071529//cementum mineralization
ENSMUSG00000036091	4	2	0	2	2	1	2	1	6	5	0	1	15	25	19	2	0.11	0.12	0	0.08	0.09	0.06	0.06	0.04	0.15	0.22	0	0.04	0.52	0.74	0.59	0.04	0.07	0.2875	2.03814	0.0138184	0.997444	Hyal3	hyaluronoglucosaminidase 3 [Source:MGI Symbol;Acc:MGI:1330288]	Metabolism;Cellular Processes;Metabolism	Global and overview maps;Transport and catabolism;Glycan biosynthesis and metabolism	ko01100//Metabolic pathways;ko04142//Lysosome;ko00531//Glycosaminoglycan degradation	K01197;K01197;K01197	GO:0001669//acrosomal vesicle;GO:0002080//acrosomal membrane;GO:0005576//extracellular region;GO:0005764//lysosome;GO:0005768//endosome;GO:0005769//early endosome;GO:0005783//endoplasmic reticulum;GO:0005886//plasma membrane;GO:0016020//membrane;GO:0031410//cytoplasmic vesicle;GO:0097225//sperm midpiece	GO:0003824//catalytic activity;GO:0004415//hyalurononglucosaminidase activity;GO:0016787//hydrolase activity;GO:0016798//hydrolase activity, acting on glycosyl bonds;GO:0033906//hyaluronoglucuronidase activity	GO:0001552//ovarian follicle atresia;GO:0005975//carbohydrate metabolic process;GO:0006954//inflammatory response;GO:0007155//cell adhesion;GO:0007338//single fertilization;GO:0007341//penetration of zona pellucida;GO:0008152//metabolic process;GO:0009615//response to virus;GO:0030214//hyaluronan catabolic process;GO:0046677//response to antibiotic;GO:0046718//viral entry into host cell;GO:005121…
ENSMUSG00000074785	48	75	39	0	18	22	91	35	41	33	79	161	49	18	574	205	0.32	0.63	0.26	0	0.17	0.19	0.71	0.2	0.26	0.27	0.59	1.29	0.37	0.13	4.48	1.16	0.31	1.06875	1.78558	0.0138744	0.997444	Plxnc1	plexin C1 [Source:MGI Symbol;Acc:MGI:1890127]	Organismal Systems	Development	ko04360//Axon guidance	K06572	GO:0002116//semaphorin receptor complex;GO:0005887//integral component of plasma membrane;GO:0016020//membrane;GO:0016021//integral component of membrane	GO:0005515//protein binding;GO:0017154//semaphorin receptor activity	GO:0007162//negative regulation of cell adhesion;GO:0007165//signal transduction;GO:0008360//regulation of cell shape;GO:0030334//regulation of cell migration;GO:0043087//regulation of GTPase activity;GO:0050772//positive regulation of axonogenesis;GO:0071526//semaphorin-plexin signaling pathway;GO:1902287//semaphorin-plexin signaling pathway involved in axon guidance
ENSMUSG00000021062	43	19	94	15	16	20	45	43	17	20	30	14	9	26	461	9	0.69	0.37	1.47	0.34	0.44	0.39	0.81	0.56	0.24	0.38	0.52	0.59	0.16	0.45	8.32	0.12	0.63375	1.3475	1.0883	0.0139484	0.997444	Rab15	RAB15, member RAS oncogene family [Source:MGI Symbol;Acc:MGI:1916865]	-	-	-	-	GO:0005737//cytoplasm;GO:0005929//cilium;GO:0010008//endosome membrane;GO:0048471//perinuclear region of cytoplasm	GO:0003924//GTPase activity;GO:0005525//GTP binding	GO:0032482//Rab protein signal transduction;GO:1903307//positive regulation of regulated secretory pathway
ENSMUSG00000095416	0	3	7	0	0	0	0	0	4	1	29	79	0	0	12	10	0	0.48	0.9	0	0	0	0	0	0.52	0.16	4.11	11.96	0	0	1.77	1.07	0.1725	2.44875	3.82738	0.0142029	0.997444	Ighv1-12	immunoglobulin heavy variable V1-12 [Source:MGI Symbol;Acc:MGI:3646284]	Environmental Information Processing;Human Diseases;Human Diseases;Environmental Information Processing;Cellular Processes;Human Diseases;Human Diseases;Environmental Information Processing;Human Diseases;Human Diseases;Human Diseases;Environmental Information Processing;Organismal Systems;Human Diseases;Human Diseases;Organismal Systems;Organismal Systems;Human Diseases;Organismal Systems;Human …	Signal transduction;Infectious diseases;Infectious diseases;Signal transduction;Transport and catabolism;Cancers;Infectious diseases;Signal transduction;Immune diseases;Infectious diseases;Infectious diseases;Signal transduction;Immune system;Immune diseases;Cardiovascular diseases;Immune system;Immune system;Cardiovascular diseases;Immune system;Immune diseases;Infectious diseases;Immune system;…	ko04151//PI3K-Akt signaling pathway;ko05169//Epstein-Barr virus infection;ko05130//Pathogenic Escherichia coli infection;ko04020//Calcium signaling pathway;ko04145//Phagosome;ko05202//Transcriptional misregulation in cancers;ko05152//Tuberculosis;ko04072//Phospholipase D signaling pathway;ko05322//Systemic lupus erythematosus;ko05150//Staphylococcus aureus infection;ko05146//Amoebiasis;ko04064//N…	K06856;K06856;K06856;K06856;K06856;K06856;K06856;K06856;K06856;K06856;K06856;K06856;K06856;K06856;K06856;K06856;K06856;K06856;K06856;K06856;K06856;K06856;K06856;K06856;K06856;K06856;K06856	GO:0009897//external side of plasma membrane;GO:0042571//immunoglobulin complex, circulating	GO:0003823//antigen binding;GO:0034987//immunoglobulin receptor binding	GO:0006910//phagocytosis, recognition;GO:0006911//phagocytosis, engulfment;GO:0006958//complement activation, classical pathway;GO:0042742//defense response to bacterium;GO:0045087//innate immune response;GO:0050853//B cell receptor signaling pathway;GO:0050871//positive regulation of B cell activation
ENSMUSG00000036570	14	19	39	76	30	33	51	128	42	15	44	21	13	23	1107	13	1.28	2.06	3.43	9.59	3.69	3.57	5.19	9.68	3.46	1.7	4.47	2.16	1.27	2.21	114.61	0.94	4.81125	16.3525	1.76503	0.0142383	0.997444	Fxyd1	FXYD domain-containing ion transport regulator 1 [Source:MGI Symbol;Acc:MGI:1889273]	Environmental Information Processing	Signal transduction	ko04024//cAMP signaling pathway	K13360	GO:0005623//cell;GO:0005886//plasma membrane;GO:0005890//sodium:potassium-exchanging ATPase complex;GO:0005901//caveola;GO:0014704//intercalated disc;GO:0016020//membrane;GO:0016021//integral component of membrane;GO:0016324//apical plasma membrane;GO:0030315//T-tubule;GO:0042383//sarcolemma	GO:0017022//myosin binding;GO:0017080//sodium channel regulator activity;GO:0044325//ion channel binding;GO:0051117//ATPase binding;GO:0099106//ion channel regulator activity	GO:0006811//ion transport;GO:0006813//potassium ion transport;GO:0006814//sodium ion transport;GO:0010734//negative regulation of protein glutathionylation;GO:0032892//positive regulation of organic acid transport;GO:0043269//regulation of ion transport;GO:0051480//regulation of cytosolic calcium ion concentration;GO:0086004//regulation of cardiac muscle cell contraction;GO:0086036//regulation of…
ENSMUSG00000097239	14	35	37	48	25	30	35	32	7	10	58	11	12	10	12	17	0.36	1.14	0.98	1.79	0.93	0.99	1.05	0.7	0.18	0.32	1.68	0.35	0.34	0.29	0.36	0.36	0.9925	0.485	-1.03308	0.0142817	0.997444	Gm27029	predicted gene, 27029 [Source:MGI Symbol;Acc:MGI:5504144]	-	-	-	-	-	GO:0000166//nucleotide binding;GO:0002196//Ser-tRNA(Ala) hydrolase activity;GO:0003676//nucleic acid binding;GO:0004812//aminoacyl-tRNA ligase activity;GO:0004813//alanine-tRNA ligase activity;GO:0005524//ATP binding	GO:0006419//alanyl-tRNA aminoacylation;GO:0006450//regulation of translational fidelity;GO:0043039//tRNA aminoacylation;GO:0106074//aminoacyl-tRNA metabolism involved in translational fidelity
ENSMUSG00000061259	15	18	15	24	18	23	20	12	10	21	17	5	3	3	2	13	0.27	0.41	0.27	0.75	0.47	0.52	0.42	0.18	0.17	0.47	0.34	0.13	0.07	0.07	0.05	0.2	0.41125	0.1875	-1.13313	0.0145139	0.997444	Tmprss11d	transmembrane protease, serine 11d [Source:MGI Symbol;Acc:MGI:2385221]	Human Diseases	Infectious diseases	ko05164//Influenza A	K09641	GO:0005576//extracellular region;GO:0005886//plasma membrane;GO:0005887//integral component of plasma membrane;GO:0009986//cell surface;GO:0016020//membrane;GO:0016021//integral component of membrane	GO:0004252//serine-type endopeptidase activity;GO:0008233//peptidase activity;GO:0008236//serine-type peptidase activity;GO:0016787//hydrolase activity	GO:0006508//proteolysis;GO:0035897//proteolysis in other organism;GO:0040008//regulation of growth;GO:0046718//viral entry into host cell
ENSMUSG00000002020	294	105	1267	89	54	87	852	450	110	169	226	133	64	70	372	159	2.78	1.7	14.09	0.95	0.85	1.36	8.24	5.13	0.88	1.51	4.18	2.21	0.92	0.56	4.96	1.47	4.3875	2.08625	-1.07249	0.0145556	0.997444	Ltbp2	latent transforming growth factor beta binding protein 2 [Source:MGI Symbol;Acc:MGI:99502]	-	-	-	-	-	GO:0005509//calcium ion binding	GO:0097435//supramolecular fiber organization
ENSMUSG00000095204	2	24	9	0	0	0	9	4	0	0	3	174	181	0	67	100	0.28	4.19	1.27	0	0	0	1.47	0.47	0	0	0.47	28.97	28.29	0	10.88	11.73	0.96	10.0425	3.38694	0.0147153	0.997444	Ighv1-52	immunoglobulin heavy variable 1-52 [Source:MGI Symbol;Acc:MGI:4439752]	Environmental Information Processing;Human Diseases;Human Diseases;Environmental Information Processing;Cellular Processes;Human Diseases;Human Diseases;Environmental Information Processing;Human Diseases;Human Diseases;Human Diseases;Environmental Information Processing;Organismal Systems;Human Diseases;Human Diseases;Organismal Systems;Organismal Systems;Human Diseases;Organismal Systems;Human …	Signal transduction;Infectious diseases;Infectious diseases;Signal transduction;Transport and catabolism;Cancers;Infectious diseases;Signal transduction;Immune diseases;Infectious diseases;Infectious diseases;Signal transduction;Immune system;Immune diseases;Cardiovascular diseases;Immune system;Immune system;Cardiovascular diseases;Immune system;Immune diseases;Infectious diseases;Immune system;…	ko04151//PI3K-Akt signaling pathway;ko05169//Epstein-Barr virus infection;ko05130//Pathogenic Escherichia coli infection;ko04020//Calcium signaling pathway;ko04145//Phagosome;ko05202//Transcriptional misregulation in cancers;ko05152//Tuberculosis;ko04072//Phospholipase D signaling pathway;ko05322//Systemic lupus erythematosus;ko05150//Staphylococcus aureus infection;ko05146//Amoebiasis;ko04064//N…	K06856;K06856;K06856;K06856;K06856;K06856;K06856;K06856;K06856;K06856;K06856;K06856;K06856;K06856;K06856;K06856;K06856;K06856;K06856;K06856;K06856;K06856;K06856;K06856;K06856;K06856;K06856	GO:0009897//external side of plasma membrane;GO:0042571//immunoglobulin complex, circulating	GO:0003823//antigen binding;GO:0034987//immunoglobulin receptor binding	GO:0006910//phagocytosis, recognition;GO:0006911//phagocytosis, engulfment;GO:0006958//complement activation, classical pathway;GO:0042742//defense response to bacterium;GO:0045087//innate immune response;GO:0050853//B cell receptor signaling pathway;GO:0050871//positive regulation of B cell activation
ENSMUSG00000076615	13	729	151	84	20	11	71	49	8	0	539	4840	1891	9	411	2801	0.54	40.99	6.89	5.49	1.26	0.63	3.75	1.84	0.34	0	27.19	260.74	95.69	0.45	21.48	106.14	7.67375	64.0037	3.06015	0.0148132	0.997444	Ighg3	Immunoglobulin heavy constant gamma 3 [Source:MGI Symbol;Acc:MGI:2144790]	Environmental Information Processing;Human Diseases;Human Diseases;Environmental Information Processing;Cellular Processes;Human Diseases;Human Diseases;Environmental Information Processing;Human Diseases;Human Diseases;Human Diseases;Environmental Information Processing;Organismal Systems;Human Diseases;Human Diseases;Organismal Systems;Organismal Systems;Human Diseases;Organismal Systems;Human …	Signal transduction;Infectious diseases;Infectious diseases;Signal transduction;Transport and catabolism;Cancers;Infectious diseases;Signal transduction;Immune diseases;Infectious diseases;Infectious diseases;Signal transduction;Immune system;Immune diseases;Cardiovascular diseases;Immune system;Immune system;Cardiovascular diseases;Immune system;Immune diseases;Infectious diseases;Immune system;…	ko04151//PI3K-Akt signaling pathway;ko05169//Epstein-Barr virus infection;ko05130//Pathogenic Escherichia coli infection;ko04020//Calcium signaling pathway;ko04145//Phagosome;ko05202//Transcriptional misregulation in cancers;ko05152//Tuberculosis;ko04072//Phospholipase D signaling pathway;ko05322//Systemic lupus erythematosus;ko05150//Staphylococcus aureus infection;ko05146//Amoebiasis;ko04064//N…	K06856;K06856;K06856;K06856;K06856;K06856;K06856;K06856;K06856;K06856;K06856;K06856;K06856;K06856;K06856;K06856;K06856;K06856;K06856;K06856;K06856;K06856;K06856;K06856;K06856;K06856;K06856	GO:0005615//extracellular space;GO:0009897//external side of plasma membrane;GO:0016020//membrane;GO:0016021//integral component of membrane;GO:0042571//immunoglobulin complex, circulating	GO:0003823//antigen binding;GO:0034987//immunoglobulin receptor binding	GO:0006910//phagocytosis, recognition;GO:0006911//phagocytosis, engulfment;GO:0006958//complement activation, classical pathway;GO:0042742//defense response to bacterium;GO:0045087//innate immune response;GO:0050853//B cell receptor signaling pathway;GO:0050871//positive regulation of B cell activation
ENSMUSG00000076666	0	17	0	0	2	0	0	0	2	0	4	98	210	0	6	30	0	2.97	0	0	0.4	0	0	0	0.26	0	0.62	16.32	32.82	0	0.97	3.52	0.42125	6.81375	4.0157	0.0149022	0.997444	Ighv14-4	immunoglobulin heavy variable 14-4 [Source:MGI Symbol;Acc:MGI:4439765]	Environmental Information Processing;Human Diseases;Human Diseases;Environmental Information Processing;Cellular Processes;Human Diseases;Human Diseases;Environmental Information Processing;Human Diseases;Human Diseases;Human Diseases;Environmental Information Processing;Organismal Systems;Human Diseases;Human Diseases;Organismal Systems;Organismal Systems;Human Diseases;Organismal Systems;Human …	Signal transduction;Infectious diseases;Infectious diseases;Signal transduction;Transport and catabolism;Cancers;Infectious diseases;Signal transduction;Immune diseases;Infectious diseases;Infectious diseases;Signal transduction;Immune system;Immune diseases;Cardiovascular diseases;Immune system;Immune system;Cardiovascular diseases;Immune system;Immune diseases;Infectious diseases;Immune system;…	ko04151//PI3K-Akt signaling pathway;ko05169//Epstein-Barr virus infection;ko05130//Pathogenic Escherichia coli infection;ko04020//Calcium signaling pathway;ko04145//Phagosome;ko05202//Transcriptional misregulation in cancers;ko05152//Tuberculosis;ko04072//Phospholipase D signaling pathway;ko05322//Systemic lupus erythematosus;ko05150//Staphylococcus aureus infection;ko05146//Amoebiasis;ko04064//N…	K06856;K06856;K06856;K06856;K06856;K06856;K06856;K06856;K06856;K06856;K06856;K06856;K06856;K06856;K06856;K06856;K06856;K06856;K06856;K06856;K06856;K06856;K06856;K06856;K06856;K06856;K06856	GO:0009897//external side of plasma membrane;GO:0042571//immunoglobulin complex, circulating	GO:0003823//antigen binding;GO:0034987//immunoglobulin receptor binding	GO:0006910//phagocytosis, recognition;GO:0006911//phagocytosis, engulfment;GO:0006958//complement activation, classical pathway;GO:0042742//defense response to bacterium;GO:0045087//innate immune response;GO:0050853//B cell receptor signaling pathway;GO:0050871//positive regulation of B cell activation
ENSMUSG00000066191	11	15	27	13	10	10	21	14	12	8	12	6	8	10	339	7	0.14	0.23	0.35	0.25	0.21	0.17	0.3	0.16	0.14	0.12	0.17	0.1	0.11	0.15	5.24	0.08	0.22625	0.76375	1.75518	0.0149046	0.997444	Anks6	ankyrin repeat and sterile alpha motif domain containing 6 [Source:MGI Symbol;Acc:MGI:1922941]	-	-	-	-	GO:0005737//cytoplasm;GO:0005929//cilium;GO:0042995//cell projection;GO:0097543//ciliary inversin compartment	GO:0005515//protein binding;GO:0042802//identical protein binding	GO:0001701//in utero embryonic development;GO:0007368//determination of left/right symmetry;GO:0007507//heart development
ENSMUSG00000050967	9	8	10	3	5	3	13	17	14	12	25	14	14	7	29	22	0.07	0.08	0.08	0.03	0.06	0.03	0.12	0.11	0.1	0.12	0.22	0.13	0.13	0.06	0.27	0.15	0.0725	0.1475	1.02466	0.0149717	0.997444	Creg2	cellular repressor of E1A-stimulated genes 2 [Source:MGI Symbol;Acc:MGI:1928333]	-	-	-	-	GO:0005576//extracellular region;GO:0005615//extracellular space;GO:0005783//endoplasmic reticulum;GO:0005794//Golgi apparatus	GO:0003674//molecular_function;GO:0048037//cofactor binding	GO:0008150//biological_process
ENSMUSG00000030510	8	2	11	3	10	3	5	7	11	9	12	10	10	13	49	13	0.12	0.04	0.17	0.07	0.23	0.06	0.09	0.16	0.15	0.17	0.2	0.18	0.23	0.22	0.86	0.32	0.1175	0.29125	1.3096	0.0149832	0.997444	Cers3	ceramide synthase 3 [Source:MGI Symbol;Acc:MGI:2681008]	Metabolism;Environmental Information Processing;Metabolism	Global and overview maps;Signal transduction;Lipid metabolism	ko01100//Metabolic pathways;ko04071//Sphingolipid signaling pathway;ko00600//Sphingolipid metabolism	K04710;K04710;K04710	GO:0005783//endoplasmic reticulum;GO:0005789//endoplasmic reticulum membrane;GO:0016020//membrane;GO:0016021//integral component of membrane	GO:0003677//DNA binding;GO:0016410//N-acyltransferase activity;GO:0016740//transferase activity;GO:0050291//sphingosine N-acyltransferase activity	GO:0006629//lipid metabolic process;GO:0006665//sphingolipid metabolic process;GO:0008544//epidermis development;GO:0030148//sphingolipid biosynthetic process;GO:0030216//keratinocyte differentiation;GO:0046513//ceramide biosynthetic process;GO:0070268//cornification
ENSMUSG00000048572	160	52	180	127	73	75	87	211	143	118	110	100	279	280	1876	107	1.57	0.63	1.77	1.78	1.02	0.92	0.99	1.73	1.29	1.41	1.19	1.16	3.04	3.01	21.24	0.88	1.30125	4.1525	1.67408	0.0151128	0.997444	Tmem252	transmembrane protein 252 [Source:MGI Symbol;Acc:MGI:3583948]	-	-	-	-	GO:0005575//cellular_component;GO:0016020//membrane;GO:0016021//integral component of membrane	GO:0003674//molecular_function	GO:0008150//biological_process
ENSMUSG00000021182	36	56	57	7	37	24	94	58	57	35	58	126	44	33	528	133	0.24	0.65	0.48	0.07	0.67	0.57	0.8	0.32	0.68	0.28	0.42	1.78	0.49	0.24	4.26	1.53	0.475	1.21	1.34901	0.0154641	0.997444	Ccdc88c	coiled-coil domain containing 88C [Source:MGI Symbol;Acc:MGI:1915589]	-	-	-	-	GO:0005737//cytoplasm;GO:0005813//centrosome;GO:0005829//cytosol;GO:0030054//cell junction	GO:0001965//G-protein alpha-subunit binding;GO:0005085//guanyl-nucleotide exchange factor activity;GO:0005109//frizzled binding;GO:0005515//protein binding;GO:0008017//microtubule binding;GO:0030165//PDZ domain binding;GO:0042802//identical protein binding;GO:0043621//protein self-association;GO:0051959//dynein light intermediate chain binding	GO:0001932//regulation of protein phosphorylation;GO:0003383//apical constriction;GO:0007264//small GTPase mediated signal transduction;GO:0016055//Wnt signaling pathway;GO:0030705//cytoskeleton-dependent intracellular transport;GO:0031098//stress-activated protein kinase signaling cascade;GO:0031122//cytoplasmic microtubule organization;GO:0031648//protein destabilization;GO:0035567//non-canonic…
ENSMUSG00000021990	124	153	90	16	65	62	262	121	130	105	153	306	170	79	748	398	1.3	2.32	1.12	0.21	0.82	0.78	2.71	1	1.07	1.27	1.5	3.15	1.86	0.77	8.19	3.01	1.2825	2.6025	1.02094	0.0154709	0.997444	Spata13	spermatogenesis associated 13 [Source:MGI Symbol;Acc:MGI:104838]	Cellular Processes	Cell motility	ko04810//Regulation of actin cytoskeleton	K05769	-	GO:0005085//guanyl-nucleotide exchange factor activity;GO:0005515//protein binding	GO:0035556//intracellular signal transduction
ENSMUSG00000054793	112	229	58	68	55	78	53	81	41	97	117	285	131	133	1007	353	2.56	6.5	1.33	2.23	1.8	2.23	1.4	1.54	0.86	2.71	2.96	7.71	3.33	3.33	26.55	6.73	2.44875	6.7725	1.46764	0.0156966	0.997444	Cadm4	cell adhesion molecule 4 [Source:MGI Symbol;Acc:MGI:2449088]	-	-	-	-	GO:0016020//membrane;GO:0016021//integral component of membrane;GO:0031252//cell leading edge;GO:0044291//cell-cell contact zone	GO:0019903//protein phosphatase binding;GO:0030971//receptor tyrosine kinase binding;GO:0043183//vascular endothelial growth factor receptor 1 binding;GO:0043184//vascular endothelial growth factor receptor 2 binding	GO:0001932//regulation of protein phosphorylation;GO:0001933//negative regulation of protein phosphorylation;GO:0007155//cell adhesion;GO:0010801//negative regulation of peptidyl-threonine phosphorylation;GO:0030948//negative regulation of vascular endothelial growth factor receptor signaling pathway;GO:0035020//regulation of Rac protein signal transduction;GO:0042127//regulation of cell prolifer…
ENSMUSG00000058773	2	13	11	41	7	18	2	7	7	3	8	5	6	10	2	2	0.13	1.07	0.73	3.9	0.67	1.49	0.15	0.39	0.43	0.24	0.59	0.39	0.44	0.73	0.15	0.11	1.06625	0.385	-1.46962	0.0161812	0.997444	H1f5	H1.5 linker histone, cluster member [Source:MGI Symbol;Acc:MGI:1861461]	-	-	-	-	GO:0000786//nucleosome;GO:0000790//nuclear chromatin;GO:0005634//nucleus;GO:0005694//chromosome;GO:0005719//nuclear euchromatin;GO:0005720//nuclear heterochromatin	GO:0003677//DNA binding;GO:0003690//double-stranded DNA binding;GO:0005515//protein binding;GO:0031490//chromatin DNA binding;GO:0031492//nucleosomal DNA binding;GO:0042826//histone deacetylase binding	GO:0000122//negative regulation of transcription by RNA polymerase II;GO:0006325//chromatin organization;GO:0006334//nucleosome assembly;GO:0006355//regulation of transcription, DNA-templated;GO:0007517//muscle organ development;GO:0016584//nucleosome positioning;GO:0030261//chromosome condensation;GO:0030307//positive regulation of cell growth;GO:0031936//negative regulation of chromatin silenci…
ENSMUSG00000035638	0	0	1	0	1	2	0	3	2	1	1	3	5	0	34	9	0	0	0.02	0	0.03	0.05	0	0.05	0.04	0.03	0.02	0.08	0.12	0	0.8	0.16	0.01875	0.15625	3.05889	0.0162712	0.997444	Muc20	mucin 20 [Source:MGI Symbol;Acc:MGI:2385039]	-	-	-	-	GO:0005576//extracellular region;GO:0005741//mitochondrial outer membrane;GO:0005829//cytosol;GO:0005886//plasma membrane;GO:0009925//basal plasma membrane;GO:0016020//membrane;GO:0016323//basolateral plasma membrane;GO:0016324//apical plasma membrane;GO:0031528//microvillus membrane;GO:0042995//cell projection	GO:0005515//protein binding;GO:0042802//identical protein binding	GO:0000187//activation of MAPK activity;GO:0043065//positive regulation of apoptotic process;GO:0048012//hepatocyte growth factor receptor signaling pathway
ENSMUSG00000025321	7	5	21	10	8	9	5	1	4	12	9	22	4	27	216	19	0.04	0.04	0.12	0.08	0.07	0.07	0.03	0	0.02	0.09	0.06	0.15	0.03	0.17	1.46	0.09	0.05625	0.25875	2.20163	0.016276	0.997444	Itgb8	integrin beta 8 [Source:MGI Symbol;Acc:MGI:1338035]	Environmental Information Processing;Human Diseases;Cellular Processes;Human Diseases;Cellular Processes;Environmental Information Processing;Human Diseases;Environmental Information Processing;Human Diseases	Signal transduction;Infectious diseases;Cell motility;Cardiovascular diseases;Cellular community - eukaryotes;Signaling molecules and interaction;Cardiovascular diseases;Signaling molecules and interaction;Cardiovascular diseases	ko04151//PI3K-Akt signaling pathway;ko05165//Human papillomavirus infection;ko04810//Regulation of actin cytoskeleton;ko05414//Dilated cardiomyopathy (DCM);ko04510//Focal adhesion;ko04514//Cell adhesion molecules (CAMs);ko05410//Hypertrophic cardiomyopathy (HCM);ko04512//ECM-receptor interaction;ko05412//Arrhythmogenic right ventricular cardiomyopathy (ARVC)	K06591;K06591;K06591;K06591;K06591;K06591;K06591;K06591;K06591	GO:0005886//plasma membrane;GO:0005925//focal adhesion;GO:0008305//integrin complex;GO:0009986//cell surface;GO:0016020//membrane;GO:0016021//integral component of membrane;GO:0034686//integrin alphav-beta8 complex	GO:0005102//signaling receptor binding;GO:0005178//integrin binding;GO:0038023//signaling receptor activity;GO:1990430//extracellular matrix protein binding	GO:0001570//vasculogenesis;GO:0001573//ganglioside metabolic process;GO:0007155//cell adhesion;GO:0007160//cell-matrix adhesion;GO:0007229//integrin-mediated signaling pathway;GO:0010628//positive regulation of gene expression;GO:0010629//negative regulation of gene expression;GO:0016477//cell migration;GO:0033627//cell adhesion mediated by integrin;GO:0045766//positive regulation of angiogenesis…
ENSMUSG00000028362	26	23	12	1	18	10	30	23	33	10	52	104	23	4	61	123	0.34	0.37	0.16	0.02	0.33	0.16	0.45	0.25	0.39	0.16	0.75	1.6	0.33	0.06	0.91	1.33	0.26	0.69125	1.4107	0.0163753	0.997444	Tnfsf8	tumor necrosis factor (ligand) superfamily, member 8 [Source:MGI Symbol;Acc:MGI:88328]	Environmental Information Processing	Signaling molecules and interaction	ko04060//Cytokine-cytokine receptor interaction	K05471	GO:0005615//extracellular space;GO:0016020//membrane;GO:0016021//integral component of membrane	GO:0005125//cytokine activity;GO:0005164//tumor necrosis factor receptor binding;GO:0005515//protein binding	GO:0006955//immune response;GO:0007165//signal transduction;GO:0043374//CD8-positive, alpha-beta T cell differentiation;GO:0045944//positive regulation of transcription by RNA polymerase II;GO:0050830//defense response to Gram-positive bacterium
ENSMUSG00000053626	8	6	13	0	11	3	9	6	12	8	16	11	14	13	64	13	0.08	0.08	0.13	0	0.16	0.04	0.11	0.05	0.2	0.1	0.18	0.13	0.16	0.15	0.77	0.11	0.08125	0.225	1.46949	0.0163872	0.997444	Tll1	tolloid-like [Source:MGI Symbol;Acc:MGI:106923]	-	-	-	-	-	GO:0004222//metalloendopeptidase activity;GO:0005509//calcium ion binding;GO:0008233//peptidase activity;GO:0008237//metallopeptidase activity;GO:0008270//zinc ion binding;GO:0016787//hydrolase activity;GO:0046872//metal ion binding	GO:0006508//proteolysis
ENSMUSG00000035246	8	14	11	3	9	7	15	10	20	6	11	21	11	10	104	36	0.08	0.18	0.11	0.04	0.13	0.09	0.18	0.08	0.19	0.07	0.12	0.25	0.12	0.11	1.21	0.3	0.11125	0.29625	1.41301	0.0164929	0.997444	Pcyt1b	phosphate cytidylyltransferase 1, choline, beta isoform [Source:MGI Symbol;Acc:MGI:2147987]	Metabolism;Metabolism;Human Diseases;Metabolism	Global and overview maps;Lipid metabolism;Cancers;Metabolism of other amino acids	ko01100//Metabolic pathways;ko00564//Glycerophospholipid metabolism;ko05231//Choline metabolism in cancer;ko00440//Phosphonate and phosphinate metabolism	K00968;K00968;K00968;K00968	GO:0005783//endoplasmic reticulum	GO:0003824//catalytic activity;GO:0004105//choline-phosphate cytidylyltransferase activity;GO:0016740//transferase activity;GO:0016779//nucleotidyltransferase activity;GO:0031210//phosphatidylcholine binding	GO:0001541//ovarian follicle development;GO:0006629//lipid metabolic process;GO:0006656//phosphatidylcholine biosynthetic process;GO:0006657//CDP-choline pathway;GO:0007283//spermatogenesis;GO:0008654//phospholipid biosynthetic process;GO:0009058//biosynthetic process
ENSMUSG00000041633	44	52	53	7	27	42	75	65	32	44	92	102	25	46	489	125	0.45	0.66	0.54	0.1	0.4	0.54	0.89	0.56	0.3	0.55	1.05	1.24	0.28	0.52	5.79	1.07	0.5175	1.35	1.38333	0.01674	0.997444	Kctd12b	potassium channel tetramerisation domain containing 12b [Source:MGI Symbol;Acc:MGI:2444667]	-	-	-	-	GO:0043235//receptor complex	GO:0003674//molecular_function;GO:0005515//protein binding	GO:0008277//regulation of G protein-coupled receptor signaling pathway;GO:0051260//protein homooligomerization
ENSMUSG00000050395	0	4	3	2	3	5	10	4	3	2	14	14	3	4	60	35	0	0.04	0.03	0.02	0.04	0.06	0.1	0.04	0.02	0.02	0.13	0.14	0.03	0.05	0.59	0.25	0.04125	0.15375	1.89812	0.0170108	0.997444	Tnfsf15	tumor necrosis factor (ligand) superfamily, member 15 [Source:MGI Symbol;Acc:MGI:2180140]	Environmental Information Processing	Signaling molecules and interaction	ko04060//Cytokine-cytokine receptor interaction	K05478	GO:0005576//extracellular region;GO:0005615//extracellular space;GO:0005886//plasma membrane;GO:0016020//membrane;GO:0016021//integral component of membrane	GO:0005125//cytokine activity;GO:0005164//tumor necrosis factor receptor binding;GO:0005515//protein binding	GO:0006915//apoptotic process;GO:0006919//activation of cysteine-type endopeptidase activity involved in apoptotic process;GO:0006955//immune response;GO:0007165//signal transduction;GO:0007250//activation of NF-kappaB-inducing kinase activity;GO:0042107//cytokine metabolic process
ENSMUSG00000062743	13	12	14	2	14	8	17	14	12	13	16	36	11	8	138	35	0.22	0.25	0.24	0.05	0.34	0.17	0.33	0.2	0.19	0.27	0.3	0.72	0.21	0.15	2.7	0.49	0.225	0.62875	1.48256	0.017012	0.997444	Zfp677	zinc finger protein 677 [Source:MGI Symbol;Acc:MGI:3053207]	Human Diseases	Infectious diseases	ko05168//Herpes simplex infection	K09228	-	GO:0003676//nucleic acid binding;GO:0046872//metal ion binding	GO:0006355//regulation of transcription, DNA-templated
ENSMUSG00000037681	26	6	24	2	10	14	3	20	44	34	11	3	27	29	198	5	0.29	0.34	0.34	0.03	0.16	0.19	0.04	0.18	0.45	0.46	0.13	0.04	0.33	0.35	2.52	0.05	0.19625	0.54125	1.4636	0.0171168	0.997444	Esyt3	extended synaptotagmin-like protein 3 [Source:MGI Symbol;Acc:MGI:1098699]	-	-	-	-	GO:0005783//endoplasmic reticulum;GO:0005789//endoplasmic reticulum membrane;GO:0005886//plasma membrane;GO:0005887//integral component of plasma membrane;GO:0016020//membrane;GO:0016021//integral component of membrane;GO:0031227//intrinsic component of endoplasmic reticulum membrane;GO:0031234//extrinsic component of cytoplasmic side of plasma membrane;GO:0044232//organelle membrane contact site	GO:0005509//calcium ion binding;GO:0005544//calcium-dependent phospholipid binding;GO:0008289//lipid binding;GO:0008429//phosphatidylethanolamine binding;GO:0031210//phosphatidylcholine binding;GO:0035091//phosphatidylinositol binding;GO:0046872//metal ion binding	GO:0006869//lipid transport;GO:0008150//biological_process;GO:0061817//endoplasmic reticulum-plasma membrane tethering
ENSMUSG00000026205	0	0	1	1	0	1	0	1	4	2	1	0	0	3	27	3	0	0	0.02	0.03	0	0.03	0	0.02	0.09	0.06	0.03	0	0	0.08	0.75	0.06	0.0125	0.13375	3.41954	0.017166	0.997444	Slc23a3	solute carrier family 23 (nucleobase transporters), member 3 [Source:MGI Symbol;Acc:MGI:104516]	-	-	-	-	GO:0016020//membrane;GO:0016021//integral component of membrane	GO:0022857//transmembrane transporter activity	GO:0055085//transmembrane transport
ENSMUSG00000094686	12	24	48	0	0	15	15	110	7	0	1	5	2	0	3196	0	0.66	1.66	2.73	0	0	1.05	0.98	5.23	0.34	0	0.06	0.34	0.13	0	209.35	0	1.53875	26.2775	4.094	0.0171881	0.997444	Ccl21a	chemokine (C-C motif) ligand 21A (serine) [Source:MGI Symbol;Acc:MGI:1349183]	Environmental Information Processing;Environmental Information Processing;Organismal Systems;Environmental Information Processing	Signaling molecules and interaction;Signal transduction;Immune system;Signaling molecules and interaction	ko04060//Cytokine-cytokine receptor interaction;ko04064//NF-kappa B signaling pathway;ko04062//Chemokine signaling pathway;ko04061//Viral protein interaction with cytokine and cytokine receptor	K16062;K16062;K16062;K16062	GO:0005576//extracellular region;GO:0005615//extracellular space;GO:0005623//cell	GO:0005125//cytokine activity;GO:0008009//chemokine activity;GO:0031732//CCR7 chemokine receptor binding;GO:0042379//chemokine receptor binding;GO:0048020//CCR chemokine receptor binding	GO:0001768//establishment of T cell polarity;GO:0001771//immunological synapse formation;GO:0001954//positive regulation of cell-matrix adhesion;GO:0002407//dendritic cell chemotaxis;GO:0002548//monocyte chemotaxis;GO:0002606//positive regulation of dendritic cell antigen processing and presentation;GO:0006935//chemotaxis;GO:0006954//inflammatory response;GO:0006955//immune response;GO:0007186//G…
ENSMUSG00000024124	9	10	0	2	2	1	14	2	9	9	24	30	15	5	7	42	0.31	0.41	0	0.1	0.1	0.06	0.53	0.05	0.27	0.36	0.89	1.16	0.54	0.18	0.27	1.15	0.195	0.6025	1.62749	0.0172179	0.997444	Prss30	protease, serine 30 [Source:MGI Symbol;Acc:MGI:1353645]	-	-	-	-	GO:0005615//extracellular space;GO:0005886//plasma membrane;GO:0016020//membrane;GO:0031225//anchored component of membrane	GO:0004252//serine-type endopeptidase activity;GO:0008233//peptidase activity;GO:0008236//serine-type peptidase activity;GO:0016787//hydrolase activity;GO:0017080//sodium channel regulator activity	GO:0006508//proteolysis;GO:0006811//ion transport;GO:0006814//sodium ion transport
ENSMUSG00000101972	8	8	15	38	10	7	11	2	4	7	3	6	10	9	2	1	0.95	1.19	1.75	6.57	1.79	1.1	1.6	0.23	0.39	0.98	0.35	0.81	1.38	1.19	0.33	0.1	1.8975	0.69125	-1.45682	0.0172667	0.997444	H3c11	H3 clustered histone 11 [Source:MGI Symbol;Acc:MGI:2448350]	Human Diseases;Human Diseases;Human Diseases;Human Diseases	Cancers;Immune diseases;Infectious diseases;Substance dependence	ko05202//Transcriptional misregulation in cancers;ko05322//Systemic lupus erythematosus;ko05131//Shigellosis;ko05034//Alcoholism	K11253;K11253;K11253;K11253	GO:0000228//nuclear chromosome;GO:0000786//nucleosome;GO:0000788//nuclear nucleosome;GO:0005634//nucleus;GO:0005654//nucleoplasm;GO:0005694//chromosome;GO:0032991//protein-containing complex	GO:0003677//DNA binding;GO:0005515//protein binding;GO:0046982//protein heterodimerization activity	GO:0006334//nucleosome assembly;GO:0006335//DNA replication-dependent nucleosome assembly;GO:0060968//regulation of gene silencing
ENSMUSG00000003418	7	23	9	0	5	2	16	5	9	5	9	43	20	2	108	77	0.05	0.19	0.06	0	0.05	0.02	0.12	0.03	0.05	0.04	0.06	0.33	0.14	0.01	0.81	0.42	0.065	0.2325	1.83872	0.0173132	0.997444	St8sia6	ST8 alpha-N-acetyl-neuraminide alpha-2,8-sialyltransferase 6 [Source:MGI Symbol;Acc:MGI:2386797]	-	-	-	-	GO:0000139//Golgi membrane;GO:0005794//Golgi apparatus;GO:0016020//membrane;GO:0016021//integral component of membrane	GO:0008373//sialyltransferase activity;GO:0016740//transferase activity;GO:0016757//transferase activity, transferring glycosyl groups	GO:0001574//ganglioside biosynthetic process;GO:0001835//blastocyst hatching;GO:0006486//protein glycosylation;GO:0006493//protein O-linked glycosylation;GO:0009100//glycoprotein metabolic process;GO:0009247//glycolipid biosynthetic process;GO:0009311//oligosaccharide metabolic process;GO:0016051//carbohydrate biosynthetic process;GO:0097503//sialylation
ENSMUSG00000050075	117	122	41	18	43	27	184	146	175	159	141	360	159	76	46	476	2.6	3.36	0.91	0.57	1.36	0.75	4.73	2.7	3.57	4.31	3.46	9.46	3.92	1.85	1.18	8.81	2.1225	4.57	1.10643	0.0176387	0.997444	Gpr171	G protein-coupled receptor 171 [Source:MGI Symbol;Acc:MGI:2442043]	-	-	-	-	GO:0005886//plasma membrane;GO:0016020//membrane;GO:0016021//integral component of membrane	GO:0004930//G protein-coupled receptor activity;GO:0045028//G protein-coupled purinergic nucleotide receptor activity	GO:0007165//signal transduction;GO:0007186//G protein-coupled receptor signaling pathway;GO:0035589//G protein-coupled purinergic nucleotide receptor signaling pathway;GO:0045638//negative regulation of myeloid cell differentiation
ENSMUSG00000000440	111	116	63	37	55	44	237	131	92	66	209	336	136	65	440	500	2.86	3.73	1.64	1.48	2.11	1.46	7.1	2.84	2.18	2.04	6.1	10.39	3.98	1.9	13.7	10.96	2.9025	6.40625	1.14218	0.0177883	0.997444	Pparg	peroxisome proliferator activated receptor gamma [Source:MGI Symbol;Acc:MGI:97747]	Human Diseases;Human Diseases;Human Diseases;Organismal Systems;Organismal Systems;Environmental Information Processing;Organismal Systems;Organismal Systems;Human Diseases	Cancers;Cancers;Neurodegenerative diseases;Environmental adaptation;Development;Signal transduction;Endocrine system;Aging;Cancers	ko05200//Pathways in cancer;ko05202//Transcriptional misregulation in cancers;ko05016//Huntington disease;ko04714//Thermogenesis;ko04380//Osteoclast differentiation;ko04152//AMPK signaling pathway;ko03320//PPAR signaling pathway;ko04211//Longevity regulating pathway - mammal;ko05216//Thyroid cancer	K08530;K08530;K08530;K08530;K08530;K08530;K08530;K08530;K08530	GO:0005634//nucleus;GO:0005654//nucleoplasm;GO:0005737//cytoplasm;GO:0005829//cytosol;GO:0032991//protein-containing complex;GO:0043231//intracellular membrane-bounded organelle;GO:0048471//perinuclear region of cytoplasm;GO:0090575//RNA polymerase II transcription factor complex	GO:0003677//DNA binding;GO:0003690//double-stranded DNA binding;GO:0003700//DNA-binding transcription factor activity;GO:0003707//steroid hormone receptor activity;GO:0004879//nuclear receptor activity;GO:0008022//protein C-terminus binding;GO:0008134//transcription factor binding;GO:0008144//drug binding;GO:0008270//zinc ion binding;GO:0019899//enzyme binding;GO:0019903//protein phosphatase bind…	GO:0000122//negative regulation of transcription by RNA polymerase II;GO:0002674//negative regulation of acute inflammatory response;GO:0006355//regulation of transcription, DNA-templated;GO:0006357//regulation of transcription by RNA polymerase II;GO:0006919//activation of cysteine-type endopeptidase activity involved in apoptotic process;GO:0007165//signal transduction;GO:0007507//heart develop…
ENSMUSG00000094502	1	20	10	0	0	0	4	5	5	1	6	169	9	0	48	51	0.14	3.49	1.41	0	0	0	0.65	0.59	0.65	0.17	0.93	28.14	1.41	0	7.79	5.98	0.785	5.63375	2.84333	0.0178894	0.997444	Ighv1-69	immunoglobulin heavy variable 1-69 [Source:MGI Symbol;Acc:MGI:4439632]	Environmental Information Processing;Human Diseases;Human Diseases;Environmental Information Processing;Cellular Processes;Human Diseases;Human Diseases;Environmental Information Processing;Human Diseases;Human Diseases;Human Diseases;Environmental Information Processing;Organismal Systems;Human Diseases;Human Diseases;Organismal Systems;Organismal Systems;Human Diseases;Organismal Systems;Human …	Signal transduction;Infectious diseases;Infectious diseases;Signal transduction;Transport and catabolism;Cancers;Infectious diseases;Signal transduction;Immune diseases;Infectious diseases;Infectious diseases;Signal transduction;Immune system;Immune diseases;Cardiovascular diseases;Immune system;Immune system;Cardiovascular diseases;Immune system;Immune diseases;Infectious diseases;Immune system;…	ko04151//PI3K-Akt signaling pathway;ko05169//Epstein-Barr virus infection;ko05130//Pathogenic Escherichia coli infection;ko04020//Calcium signaling pathway;ko04145//Phagosome;ko05202//Transcriptional misregulation in cancers;ko05152//Tuberculosis;ko04072//Phospholipase D signaling pathway;ko05322//Systemic lupus erythematosus;ko05150//Staphylococcus aureus infection;ko05146//Amoebiasis;ko04064//N…	K06856;K06856;K06856;K06856;K06856;K06856;K06856;K06856;K06856;K06856;K06856;K06856;K06856;K06856;K06856;K06856;K06856;K06856;K06856;K06856;K06856;K06856;K06856;K06856;K06856;K06856;K06856	GO:0009897//external side of plasma membrane;GO:0042571//immunoglobulin complex, circulating	GO:0003823//antigen binding;GO:0034987//immunoglobulin receptor binding	GO:0006910//phagocytosis, recognition;GO:0006911//phagocytosis, engulfment;GO:0006958//complement activation, classical pathway;GO:0042742//defense response to bacterium;GO:0045087//innate immune response;GO:0050853//B cell receptor signaling pathway;GO:0050871//positive regulation of B cell activation
ENSMUSG00000030862	68	3	144	4	3	1	45	142	29	17	10	8	2	0	1021	4	0.96	0.05	2.03	0.08	0.06	0.02	0.74	1.67	0.38	0.29	0.16	0.13	0.03	0	16.63	0.05	0.70125	2.20875	1.65523	0.0179597	0.997444	Cpxm2	carboxypeptidase X 2 (M14 family) [Source:MGI Symbol;Acc:MGI:1926006]	-	-	-	-	-	GO:0004181//metallocarboxypeptidase activity;GO:0008270//zinc ion binding	GO:0006508//proteolysis
ENSMUSG00000041649	3	5	0	0	1	0	3	3	1	1	8	6	5	1	63	4	0.03	0.07	0	0	0.02	0	0.04	0.03	0.01	0.01	0.1	0.08	0.06	0.01	0.81	0.04	0.02375	0.14	2.55943	0.0179862	0.997444	Klf8	Kruppel-like factor 8 [Source:MGI Symbol;Acc:MGI:2442430]	-	-	-	-	GO:0005634//nucleus;GO:0005654//nucleoplasm;GO:0005829//cytosol;GO:0016235//aggresome	GO:0000977//RNA polymerase II regulatory region sequence-specific DNA binding;GO:0000978//RNA polymerase II proximal promoter sequence-specific DNA binding;GO:0000981//DNA-binding transcription factor activity, RNA polymerase II-specific;GO:0001227//DNA-binding transcription repressor activity, RNA polymerase II-specific;GO:0003676//nucleic acid binding;GO:0003677//DNA binding;GO:0046872//metal i…	GO:0000122//negative regulation of transcription by RNA polymerase II;GO:0006357//regulation of transcription by RNA polymerase II
ENSMUSG00000066829	31	25	26	8	5	9	33	27	34	14	43	35	18	21	188	61	0.59	0.47	0.53	0.17	0.11	0.17	0.58	0.34	0.64	0.26	0.73	0.73	0.59	0.5	3.64	0.78	0.37	0.98375	1.41077	0.0181604	0.997444	Zfp810	zinc finger protein 810 [Source:MGI Symbol;Acc:MGI:2384563]	Human Diseases	Infectious diseases	ko05168//Herpes simplex infection	K09228	GO:0005575//cellular_component;GO:0005634//nucleus	GO:0003674//molecular_function;GO:0003676//nucleic acid binding;GO:0003700//DNA-binding transcription factor activity;GO:0043565//sequence-specific DNA binding;GO:0046872//metal ion binding	GO:0006355//regulation of transcription, DNA-templated;GO:0008150//biological_process
ENSMUSG00000026365	358	381	1367	106	295	350	620	591	275	314	488	273	241	280	11933	259	4.1	5.38	15.58	2.44	4.8	5.02	8.18	5.6	2.89	4.42	6.29	3.71	3.04	3.47	157.6	2.46	6.3875	22.985	1.84737	0.0184493	0.997444	Cfh	complement component factor h [Source:MGI Symbol;Acc:MGI:88385]	Human Diseases;Organismal Systems	Infectious diseases;Immune system	ko05150//Staphylococcus aureus infection;ko04610//Complement and coagulation cascades	K04004;K04004	GO:0005576//extracellular region;GO:0005615//extracellular space;GO:0005634//nucleus;GO:0005737//cytoplasm;GO:0005739//mitochondrion;GO:0005886//plasma membrane;GO:0009897//external side of plasma membrane;GO:0030424//axon;GO:0043025//neuronal cell body	GO:0001851//complement component C3b binding;GO:0005515//protein binding;GO:0008201//heparin binding;GO:0042802//identical protein binding;GO:0043395//heparan sulfate proteoglycan binding	GO:0001525//angiogenesis;GO:0001822//kidney development;GO:0001905//activation of membrane attack complex;GO:0002021//response to dietary excess;GO:0002376//immune system process;GO:0003406//retinal pigment epithelium development;GO:0006954//inflammatory response;GO:0006955//immune response;GO:0006956//complement activation;GO:0006957//complement activation, alternative pathway;GO:0007005//mitoch…
ENSMUSG00000010538	4	4	9	7	6	2	6	10	19	6	14	7	17	8	16	22	0.34	0.42	0.76	0.85	0.73	0.26	0.59	0.76	1.48	0.62	1.31	0.71	1.6	0.74	1.56	1.55	0.58875	1.19625	1.02279	0.0184981	0.997444	Tsacc	TSSK6 activating co-chaperone [Source:MGI Symbol;Acc:MGI:1924177]	-	-	-	-	GO:0005737//cytoplasm	GO:0004860//protein kinase inhibitor activity;GO:0019901//protein kinase binding;GO:0030544//Hsp70 protein binding;GO:0051087//chaperone binding	GO:0006469//negative regulation of protein kinase activity;GO:0045860//positive regulation of protein kinase activity
ENSMUSG00000038893	65	69	65	11	53	57	87	66	75	39	115	128	101	22	458	180	1.39	1.83	1.39	0.34	1.62	1.52	2.15	1.17	1.47	1.02	2.71	3.23	2.39	0.51	11.26	3.2	1.42625	3.22375	1.17651	0.0190168	0.997444	Fam117a	family with sequence similarity 117, member A [Source:MGI Symbol;Acc:MGI:2144564]	-	-	-	-	-	GO:0003674//molecular_function	GO:0008150//biological_process
ENSMUSG00000035566	9	14	9	0	5	6	5	2	3	2	17	24	8	4	113	31	0.04	0.07	0.04	0	0.03	0.03	0.02	0.01	0.01	0.01	0.08	0.12	0.04	0.02	0.56	0.11	0.03	0.11875	1.98489	0.0195414	0.997444	Pcdh17	protocadherin 17 [Source:MGI Symbol;Acc:MGI:2684924]	-	-	-	-	GO:0005886//plasma membrane;GO:0005887//integral component of plasma membrane;GO:0016020//membrane;GO:0016021//integral component of membrane;GO:0098978//glutamatergic synapse;GO:0098982//GABA-ergic synapse;GO:0099055//integral component of postsynaptic membrane;GO:0099056//integral component of presynaptic membrane	GO:0005509//calcium ion binding	GO:0007155//cell adhesion;GO:0007156//homophilic cell adhesion via plasma membrane adhesion molecules;GO:0030534//adult behavior;GO:0050805//negative regulation of synaptic transmission;GO:0099560//synaptic membrane adhesion;GO:1904071//presynaptic active zone assembly;GO:2000807//regulation of synaptic vesicle clustering
ENSMUSG00000052373	5	1	6	4	0	1	1	16	8	4	10	5	12	12	68	6	0.09	0.02	0.1	0.1	0	0.02	0.02	0.23	0.13	0.08	0.19	0.1	0.23	0.23	1.34	0.09	0.0725	0.29875	2.04289	0.019734	0.997444	Mpp3	membrane protein, palmitoylated 3 (MAGUK p55 subfamily member 3) [Source:MGI Symbol;Acc:MGI:1328354]	-	-	-	-	-	GO:0005515//protein binding;GO:0016301//kinase activity;GO:0030165//PDZ domain binding	GO:0016310//phosphorylation
ENSMUSG00000037541	3	8	10	6	3	8	3	5	3	3	2	1	3	3	260	3	0.02	0.06	0.06	0.06	0.03	0.07	0.02	0.03	0.02	0.02	0.01	0.01	0.02	0.03	1.76	0.02	0.04375	0.23625	2.43296	0.0197499	0.997444	Shank2	SH3 and multiple ankyrin repeat domains 2 [Source:MGI Symbol;Acc:MGI:2671987]	Organismal Systems	Nervous system	ko04724//Glutamatergic synapse	K15009	GO:0001750//photoreceptor outer segment;GO:0001917//photoreceptor inner segment;GO:0005737//cytoplasm;GO:0005883//neurofilament;GO:0005886//plasma membrane;GO:0008328//ionotropic glutamate receptor complex;GO:0014069//postsynaptic density;GO:0016020//membrane;GO:0016324//apical plasma membrane;GO:0030054//cell junction;GO:0030425//dendrite;GO:0030426//growth cone;GO:0031526//brush border membrane…	GO:0005515//protein binding;GO:0008022//protein C-terminus binding;GO:0017124//SH3 domain binding;GO:0030159//receptor signaling complex scaffold activity;GO:0030160//GKAP/Homer scaffold activity;GO:0035255//ionotropic glutamate receptor binding;GO:0098919//structural constituent of postsynaptic density	GO:0007416//synapse assembly;GO:0007612//learning;GO:0007613//memory;GO:0030534//adult behavior;GO:0035176//social behavior;GO:0035640//exploration behavior;GO:0048854//brain morphogenesis;GO:0050807//regulation of synapse organization;GO:0051124//synaptic growth at neuromuscular junction;GO:0051705//multi-organism behavior;GO:0051968//positive regulation of synaptic transmission, glutamatergic;G…
ENSMUSG00000038271	63	72	68	35	24	20	124	79	70	58	104	101	95	80	459	119	1.05	1.71	1.17	1.08	0.57	0.48	2.56	1.21	1.19	1.2	2.21	2.03	1.88	1.66	9.94	1.77	1.22875	2.735	1.15435	0.0202091	0.997444	Iffo1	intermediate filament family orphan 1 [Source:MGI Symbol;Acc:MGI:2444516]	-	-	-	-	GO:0005575//cellular_component;GO:0005882//intermediate filament	GO:0003674//molecular_function	GO:0008150//biological_process
ENSMUSG00000043391	55	56	115	33	35	53	95	61	41	46	76	27	23	36	1160	43	0.68	0.95	1.18	0.8	0.48	0.76	1.29	0.64	0.44	0.62	1.08	0.31	0.27	0.38	14.22	0.39	0.8475	2.21375	1.38521	0.0202441	0.997444	2510009E07Rik	RIKEN cDNA 2510009E07 gene [Source:MGI Symbol;Acc:MGI:1919440]	-	-	-	-	GO:0005575//cellular_component	GO:0003674//molecular_function	GO:0007399//nervous system development;GO:0008150//biological_process;GO:0048512//circadian behavior
ENSMUSG00000040284	348	71	153	67	50	1122	198	116	46	111	107	216	81	25	157	226	18.91	4.79	8.31	5.21	3.88	76.12	12.45	5.25	2.3	7.37	6.43	13.89	4.89	1.49	9.84	10.24	16.865	7.05625	-1.25706	0.0204048	0.997444	Gzmg	granzyme G [Source:MGI Symbol;Acc:MGI:109253]	-	-	-	-	GO:0005737//cytoplasm	GO:0004252//serine-type endopeptidase activity;GO:0008233//peptidase activity;GO:0008236//serine-type peptidase activity;GO:0016787//hydrolase activity	GO:0006508//proteolysis;GO:0008626//granzyme-mediated apoptotic signaling pathway;GO:0019835//cytolysis
ENSMUSG00000026676	29	10	24	26	10	23	21	69	32	10	15	5	12	11	619	2	0.54	0.23	0.44	0.69	0.26	0.53	0.45	1.06	0.54	0.23	0.31	0.11	0.25	0.22	13.21	0.03	0.525	1.8625	1.82685	0.0204643	0.997444	Ccdc3	coiled-coil domain containing 3 [Source:MGI Symbol;Acc:MGI:1921436]	-	-	-	-	GO:0005576//extracellular region;GO:0005783//endoplasmic reticulum	GO:0003674//molecular_function	GO:0010629//negative regulation of gene expression;GO:0010804//negative regulation of tumor necrosis factor-mediated signaling pathway;GO:0045600//positive regulation of fat cell differentiation;GO:0045833//negative regulation of lipid metabolic process;GO:0046889//positive regulation of lipid biosynthetic process;GO:0051055//negative regulation of lipid biosynthetic process
ENSMUSG00000030399	207	6	4	27	8	5	1536	3644	2019	173	21	13	4	6	55	8	5.72	0.3	0.16	1.55	0.46	0.25	57	86.94	53.25	5.71	0.9	0.62	0.18	0.26	2.15	0.27	19.0475	7.9175	-1.26648	0.0205792	0.997444	Ckm	creatine kinase, muscle [Source:MGI Symbol;Acc:MGI:88413]	Metabolism;Metabolism	Global and overview maps;Amino acid metabolism	ko01100//Metabolic pathways;ko00330//Arginine and proline metabolism	K00933;K00933	GO:0005615//extracellular space;GO:0005737//cytoplasm	GO:0000166//nucleotide binding;GO:0003824//catalytic activity;GO:0004111//creatine kinase activity;GO:0005524//ATP binding;GO:0016301//kinase activity;GO:0016740//transferase activity;GO:0016772//transferase activity, transferring phosphorus-containing groups	GO:0006603//phosphocreatine metabolic process;GO:0009408//response to heat;GO:0016310//phosphorylation;GO:0046314//phosphocreatine biosynthetic process
ENSMUSG00000049191	85	102	46	3	42	27	186	86	112	55	141	290	163	62	152	399	0.97	1.4	0.52	0.05	0.69	0.38	2.42	0.81	1.16	0.75	1.71	3.81	2.04	0.77	1.93	3.72	0.905	1.98625	1.13406	0.0206488	0.997444	Rtl5	retrotransposon Gag like 5 [Source:MGI Symbol;Acc:MGI:3045324]	-	-	-	-	GO:0005575//cellular_component	GO:0003674//molecular_function	GO:0008150//biological_process
ENSMUSG00000060044	70	122	28	6	21	23	139	52	59	90	82	237	115	44	169	345	0.79	1.48	0.27	0.08	0.36	0.28	1.57	0.42	0.53	1.08	0.89	2.74	1.46	0.47	2.18	2.81	0.65625	1.52	1.21175	0.0207824	0.997444	Tmem26	transmembrane protein 26 [Source:MGI Symbol;Acc:MGI:2143537]	-	-	-	-	GO:0005575//cellular_component;GO:0016020//membrane;GO:0016021//integral component of membrane	GO:0003674//molecular_function	GO:0008150//biological_process
ENSMUSG00000056025	114	27	187	11	27	40	57	215	146	107	40	93	268	154	700	71	1.59	0.47	2.62	0.22	0.54	0.69	0.92	2.49	1.88	1.81	0.62	1.53	4.12	2.33	11.23	0.83	1.1925	3.04375	1.35186	0.0208947	0.997444	Clca3a1	chloride channel accessory 3A1 [Source:MGI Symbol;Acc:MGI:1316732]	Organismal Systems;Organismal Systems	Digestive system;Endocrine system	ko04972//Pancreatic secretion;ko04924//Renin secretion	K05030;K05030	GO:0005886//plasma membrane;GO:0005887//integral component of plasma membrane;GO:0016020//membrane	GO:0005229//intracellular calcium activated chloride channel activity;GO:0008233//peptidase activity;GO:0008237//metallopeptidase activity;GO:0016787//hydrolase activity;GO:0046872//metal ion binding	GO:0006508//proteolysis;GO:0006811//ion transport;GO:0006821//chloride transport;GO:1902476//chloride transmembrane transport
ENSMUSG00000015342	8	8	10	1	5	5	2	7	7	4	5	20	6	3	96	19	0.08	0.1	0.1	0.01	0.07	0.06	0.02	0.06	0.06	0.05	0.05	0.23	0.06	0.03	1.08	0.15	0.0625	0.21375	1.774	0.0209558	0.997444	Xk	X-linked Kx blood group [Source:MGI Symbol;Acc:MGI:103569]	-	-	-	-	GO:0005623//cell;GO:0016020//membrane;GO:0016021//integral component of membrane	-	GO:0006865//amino acid transport;GO:0006874//cellular calcium ion homeostasis;GO:0008361//regulation of cell size;GO:0010961//cellular magnesium ion homeostasis;GO:0031133//regulation of axon diameter;GO:0042552//myelination;GO:0048741//skeletal muscle fiber development
ENSMUSG00000005681	4	14	6	8	5	3	0	8	4	1	5	0	0	2	3	1	0.43	1.71	0.63	1.24	0.77	0.4	0	0.7	0.39	0.13	0.56	0	0	0.24	0.37	0.09	0.735	0.2225	-1.72394	0.0209929	0.997444	Apoa2	apolipoprotein A-II [Source:MGI Symbol;Acc:MGI:88050]	Organismal Systems;Organismal Systems	Endocrine system;Digestive system	ko03320//PPAR signaling pathway;ko04979//Cholesterol metabolism	K08758;K08758	GO:0005576//extracellular region;GO:0005615//extracellular space;GO:0005829//cytosol;GO:0034361//very-low-density lipoprotein particle;GO:0034364//high-density lipoprotein particle;GO:0034366//spherical high-density lipoprotein particle;GO:0042627//chylomicron	GO:0005102//signaling receptor binding;GO:0005319//lipid transporter activity;GO:0005543//phospholipid binding;GO:0008035//high-density lipoprotein particle binding;GO:0008289//lipid binding;GO:0015485//cholesterol binding;GO:0031072//heat shock protein binding;GO:0031210//phosphatidylcholine binding;GO:0034190//apolipoprotein receptor binding;GO:0042803//protein homodimerization activity;GO:0046…	GO:0002740//negative regulation of cytokine secretion involved in immune response;GO:0006656//phosphatidylcholine biosynthetic process;GO:0006869//lipid transport;GO:0008203//cholesterol metabolic process;GO:0009395//phospholipid catabolic process;GO:0009749//response to glucose;GO:0010873//positive regulation of cholesterol esterification;GO:0010903//negative regulation of very-low-density lipop…
ENSMUSG00000028125	98	51	71	21	19	29	22	108	142	82	24	52	150	125	164	73	1.1	0.53	0.95	0.41	0.26	0.45	0.33	1.05	1.6	1.09	0.35	0.62	2.12	1.61	2.15	0.65	0.635	1.27375	1.00425	0.0211383	0.997444	Abca4	ATP-binding cassette, sub-family A (ABC1), member 4 [Source:MGI Symbol;Acc:MGI:109424]	Environmental Information Processing	Membrane transport	ko02010//ABC transporters	K05644	GO:0001750//photoreceptor outer segment;GO:0005783//endoplasmic reticulum;GO:0005887//integral component of plasma membrane;GO:0016020//membrane;GO:0016021//integral component of membrane;GO:0043231//intracellular membrane-bounded organelle	GO:0000166//nucleotide binding;GO:0005319//lipid transporter activity;GO:0005524//ATP binding;GO:0005548//phospholipid transporter activity;GO:0016887//ATPase activity;GO:0042626//ATPase activity, coupled to transmembrane movement of substances;GO:0090555//phosphatidylethanolamine-translocating ATPase activity	GO:0006649//phospholipid transfer to membrane;GO:0006869//lipid transport;GO:0007601//visual perception;GO:0045332//phospholipid translocation;GO:0045494//photoreceptor cell maintenance;GO:0050896//response to stimulus;GO:0055085//transmembrane transport
ENSMUSG00000049092	3	5	7	2	1	4	4	5	10	5	4	4	8	12	26	10	0.03	0.07	0.14	0.03	0.02	0.22	0.05	0.05	0.14	0.07	0.05	0.05	0.15	0.37	0.77	0.11	0.07625	0.21375	1.48712	0.0215564	0.997444	Gpr137c	G protein-coupled receptor 137C [Source:MGI Symbol;Acc:MGI:1917963]	-	-	-	-	GO:0005764//lysosome;GO:0005765//lysosomal membrane;GO:0016020//membrane;GO:0016021//integral component of membrane	GO:0003674//molecular_function	GO:0008150//biological_process
ENSMUSG00000037411	1161	639	2270	459	853	849	753	824	936	1494	616	314	6899	10564	329	654	19.14	13.01	37.6	10.78	20.5	17.84	14.3	11.27	14.12	30.74	11.18	6.13	128.88	192.51	6.23	8.97	18.055	49.845	1.46505	0.0221925	0.997444	Serpine1	serine (or cysteine) peptidase inhibitor, clade E, member 1 [Source:MGI Symbol;Acc:MGI:97608]	Cellular Processes;Environmental Information Processing;Environmental Information Processing;Environmental Information Processing;Human Diseases;Human Diseases;Organismal Systems;Cellular Processes	Cell growth and death;Signal transduction;Signal transduction;Signal transduction;Infectious diseases;Endocrine and metabolic diseases;Immune system;Cell growth and death	ko04218//Cellular senescence;ko04390//Hippo signaling pathway;ko04371//Apelin signaling pathway;ko04066//HIF-1 signaling pathway;ko05142//Chagas disease (American trypanosomiasis);ko04933//AGE-RAGE signaling pathway in diabetic complications;ko04610//Complement and coagulation cascades;ko04115//p53 signaling pathway	K03982;K03982;K03982;K03982;K03982;K03982;K03982;K03982	GO:0005576//extracellular region;GO:0005615//extracellular space;GO:0062023//collagen-containing extracellular matrix;GO:0070062//extracellular exosome	GO:0002020//protease binding;GO:0004867//serine-type endopeptidase inhibitor activity;GO:0005102//signaling receptor binding	GO:0001300//chronological cell aging;GO:0001525//angiogenesis;GO:0010469//regulation of signaling receptor activity;GO:0010757//negative regulation of plasminogen activation;GO:0010951//negative regulation of endopeptidase activity;GO:0014912//negative regulation of smooth muscle cell migration;GO:0030194//positive regulation of blood coagulation;GO:0030336//negative regulation of cell migration;…
ENSMUSG00000020604	16	6	38	3	15	13	17	21	15	13	29	17	27	24	158	41	0.24	0.11	0.73	0.14	0.46	0.32	0.49	0.28	0.24	0.24	0.68	0.35	0.58	0.62	3.57	0.62	0.34625	0.8625	1.31671	0.0223222	0.997444	Arsg	arylsulfatase G [Source:MGI Symbol;Acc:MGI:1921258]	Cellular Processes	Transport and catabolism	ko04142//Lysosome	K12381	GO:0005615//extracellular space;GO:0005764//lysosome;GO:0005783//endoplasmic reticulum	GO:0003824//catalytic activity;GO:0004065//arylsulfatase activity;GO:0008484//sulfuric ester hydrolase activity;GO:0016787//hydrolase activity;GO:0046872//metal ion binding	GO:0006790//sulfur compound metabolic process
ENSMUSG00000044037	132	165	101	8	55	50	106	162	79	88	82	154	117	186	982	180	1.29	1.99	0.99	0.11	0.77	0.61	1.2	1.32	0.71	1.05	0.89	1.77	1.27	2.59	11.34	1.46	1.035	2.635	1.34817	0.0225004	0.997444	Als2cl	ALS2 C-terminal like [Source:MGI Symbol;Acc:MGI:2447532]	-	-	-	-	-	GO:0042802//identical protein binding	GO:0007032//endosome organization
ENSMUSG00000005220	2	1	0	0	0	0	1	2	3	3	1	3	0	1	24	4	0.02	0.01	0	0	0	0	0.01	0.02	0.03	0.04	0.01	0.04	0	0.01	0.29	0.04	0.0075	0.0575	2.9386	0.0227492	0.997444	Corin	corin, serine peptidase [Source:MGI Symbol;Acc:MGI:1349451]	-	-	-	-	GO:0005576//extracellular region;GO:0005886//plasma membrane;GO:0005887//integral component of plasma membrane;GO:0009986//cell surface;GO:0015629//actin cytoskeleton;GO:0016020//membrane;GO:0016021//integral component of membrane;GO:0016604//nuclear body;GO:0031410//cytoplasmic vesicle	GO:0004175//endopeptidase activity;GO:0004252//serine-type endopeptidase activity;GO:0005044//scavenger receptor activity;GO:0005515//protein binding;GO:0008233//peptidase activity;GO:0008236//serine-type peptidase activity;GO:0016787//hydrolase activity	GO:0003050//regulation of systemic arterial blood pressure by atrial natriuretic peptide;GO:0006508//proteolysis;GO:0006897//endocytosis;GO:0007565//female pregnancy;GO:0008217//regulation of blood pressure;GO:0016486//peptide hormone processing;GO:0030182//neuron differentiation;GO:0035813//regulation of renal sodium excretion
ENSMUSG00000051029	10	10	4	3	5	5	13	7	21	29	6	20	4	20	10	21	0.29	0.36	0.12	0.13	0.21	0.18	0.44	0.17	0.56	1.03	0.19	0.69	0.13	0.64	0.34	0.51	0.2375	0.51125	1.1061	0.0230489	0.997444	Serpinb1b	serine (or cysteine) peptidase inhibitor, clade B, member 1b [Source:MGI Symbol;Acc:MGI:2445361]	-	-	-	-	GO:0005615//extracellular space;GO:0005737//cytoplasm	GO:0004867//serine-type endopeptidase inhibitor activity;GO:0005515//protein binding;GO:0030414//peptidase inhibitor activity	GO:0010466//negative regulation of peptidase activity;GO:0010951//negative regulation of endopeptidase activity;GO:0042176//regulation of protein catabolic process;GO:0050713//negative regulation of interleukin-1 beta secretion
ENSMUSG00000042109	4	9	11	7	2	2	3	13	2	0	1	0	2	7	887	1	0.08	0.22	0.22	0.2	0.06	0.05	0.07	0.21	0.04	0	0.02	0	0.04	0.61	20.3	0.02	0.13875	2.62875	4.24382	0.023052	0.997444	Csdc2	cold shock domain containing C2, RNA binding [Source:MGI Symbol;Acc:MGI:2146027]	-	-	-	-	GO:0005634//nucleus;GO:0005737//cytoplasm	GO:0003676//nucleic acid binding;GO:0003723//RNA binding;GO:0003730//mRNA 3'-UTR binding;GO:0008134//transcription factor binding	GO:0006397//mRNA processing;GO:0043488//regulation of mRNA stability
ENSMUSG00000095325	41	28	30	10	32	18	31	49	47	28	48	33	33	43	160	61	0.4	0.32	0.28	0.14	0.43	0.21	0.35	0.38	0.4	0.32	0.5	0.37	0.34	0.67	1.99	0.47	0.31375	0.6325	1.01145	0.0233222	0.997444	Zfp870	zinc finger protein 870 [Source:MGI Symbol;Acc:MGI:3029586]	Human Diseases	Infectious diseases	ko05168//Herpes simplex infection	K09228	-	GO:0003676//nucleic acid binding;GO:0046872//metal ion binding	GO:0006355//regulation of transcription, DNA-templated
ENSMUSG00000000732	101	147	56	14	82	48	134	125	101	69	174	182	118	47	776	208	1.77	3.29	1.01	0.37	2.06	1.05	2.76	1.86	1.65	1.48	3.4	3.8	2.33	0.9	15.94	3.11	1.77125	4.07625	1.20247	0.0236709	0.997444	Icosl	icos ligand [Source:MGI Symbol;Acc:MGI:1354701]	Environmental Information Processing;Organismal Systems	Signaling molecules and interaction;Immune system	ko04514//Cell adhesion molecules (CAMs);ko04672//Intestinal immune network for IgA production	K06710;K06710	GO:0005886//plasma membrane;GO:0005887//integral component of plasma membrane;GO:0009897//external side of plasma membrane;GO:0016020//membrane;GO:0016021//integral component of membrane;GO:0036464//cytoplasmic ribonucleoprotein granule	GO:0005102//signaling receptor binding;GO:0005515//protein binding;GO:0042802//identical protein binding	GO:0001817//regulation of cytokine production;GO:0002250//adaptive immune response;GO:0002376//immune system process;GO:0007165//signal transduction;GO:0042104//positive regulation of activated T cell proliferation;GO:0042110//T cell activation;GO:0042113//B cell activation;GO:0045190//isotype switching;GO:0045404//positive regulation of interleukin-4 biosynthetic process;GO:0050776//regulation o…
ENSMUSG00000024076	0	11	8	3	5	6	0	3	2	0	2	0	1	1	339	1	0	0.25	0.15	0.08	0.14	0.14	0	0.05	0.04	0	0.04	0	0.02	0.02	7.18	0.02	0.10125	0.915	3.17585	0.023852	0.997444	Vit	vitrin [Source:MGI Symbol;Acc:MGI:1921449]	-	-	-	-	GO:0005576//extracellular region;GO:0005614//interstitial matrix;GO:0005615//extracellular space;GO:0031012//extracellular matrix;GO:0062023//collagen-containing extracellular matrix	GO:0005539//glycosaminoglycan binding	GO:0003429//growth plate cartilage chondrocyte morphogenesis;GO:0007399//nervous system development;GO:0010811//positive regulation of cell-substrate adhesion;GO:0021510//spinal cord development;GO:0030198//extracellular matrix organization
ENSMUSG00000027452	86	139	60	30	46	34	177	145	145	78	153	214	91	54	505	305	1.17	2.36	0.82	0.59	0.9	0.58	2.8	1.65	1.82	1.3	2.31	3.46	1.38	0.81	7.95	3.47	1.35875	2.8125	1.04957	0.023855	0.997444	Acss1	acyl-CoA synthetase short-chain family member 1 [Source:MGI Symbol;Acc:MGI:1915988]	Metabolism;Metabolism;Metabolism;Metabolism;Metabolism;Metabolism	Global and overview maps;Global and overview maps;Carbohydrate metabolism;Carbohydrate metabolism;Carbohydrate metabolism;Carbohydrate metabolism	ko01100//Metabolic pathways;ko01200//Carbon metabolism;ko00010//Glycolysis / Gluconeogenesis;ko00620//Pyruvate metabolism;ko00640//Propanoate metabolism;ko00630//Glyoxylate and dicarboxylate metabolism	K01895;K01895;K01895;K01895;K01895;K01895	GO:0005739//mitochondrion;GO:0005759//mitochondrial matrix	GO:0000166//nucleotide binding;GO:0003824//catalytic activity;GO:0003987//acetate-CoA ligase activity;GO:0005524//ATP binding;GO:0016208//AMP binding;GO:0016874//ligase activity;GO:0050218//propionate-CoA ligase activity	GO:0006085//acetyl-CoA biosynthetic process;GO:0019413//acetate biosynthetic process;GO:0019427//acetyl-CoA biosynthetic process from acetate;GO:0019542//propionate biosynthetic process
ENSMUSG00000032496	3	45	10	2	5	0	1	15	0	6	8	69	68	1	6337	46	0.12	4.17	0.35	0.05	0.21	0	0.02	0.32	0	0.24	0.16	1.7	1.36	0.02	141.52	1.75	0.655	18.3438	4.80765	0.0241118	0.997444	Ltf	lactotransferrin [Source:MGI Symbol;Acc:MGI:96837]	-	-	-	-	GO:0005576//extracellular region;GO:0005615//extracellular space;GO:0005737//cytoplasm;GO:0009986//cell surface;GO:0030141//secretory granule;GO:0032991//protein-containing complex;GO:0042581//specific granule	GO:0001530//lipopolysaccharide binding;GO:0004252//serine-type endopeptidase activity;GO:0004869//cysteine-type endopeptidase inhibitor activity;GO:0005506//iron ion binding;GO:0008201//heparin binding;GO:0008233//peptidase activity;GO:0008236//serine-type peptidase activity;GO:0016787//hydrolase activity;GO:0043539//protein serine/threonine kinase activator activity;GO:0046872//metal ion binding	GO:0001503//ossification;GO:0001817//regulation of cytokine production;GO:0002227//innate immune response in mucosa;GO:0002376//immune system process;GO:0006508//proteolysis;GO:0006811//ion transport;GO:0019731//antibacterial humoral response;GO:0019732//antifungal humoral response;GO:0031640//killing of cells of other organism;GO:0031665//negative regulation of lipopolysaccharide-mediated signal…
ENSMUSG00000093861	4	92	25	12	8	7	6	23	5	3	28	349	36	2	168	275	0.49	14.07	3.08	2.12	1.41	1.08	0.86	2.36	0.57	0.45	3.82	50.86	4.93	0.27	23.87	28.23	3.18375	14.125	2.14945	0.0241337	0.997444	Igkv1-110	immunoglobulin kappa variable 1-110 [Source:MGI Symbol;Acc:MGI:4439558]	-	-	-	-	GO:0005615//extracellular space	-	GO:0002377//immunoglobulin production;GO:0006955//immune response
ENSMUSG00000025427	0	3	7	4	3	1	5	7	5	3	14	7	1	9	89	5	0	0.03	0.06	0.07	0.05	0.01	0.04	0.04	0.03	0.03	0.12	0.07	0.01	0.07	0.69	0.05	0.0375	0.13375	1.83458	0.0242336	0.997444	Rnf165	ring finger protein 165 [Source:MGI Symbol;Acc:MGI:2444521]	-	-	-	-	GO:0005634//nucleus;GO:0032991//protein-containing complex	GO:0005515//protein binding;GO:0008270//zinc ion binding;GO:0016740//transferase activity;GO:0046872//metal ion binding;GO:0061630//ubiquitin protein ligase activity	GO:0000209//protein polyubiquitination;GO:0007409//axonogenesis;GO:0008045//motor neuron axon guidance;GO:0010259//multicellular organism aging;GO:0030163//protein catabolic process;GO:0030513//positive regulation of BMP signaling pathway;GO:0035136//forelimb morphogenesis;GO:0060173//limb development;GO:0060384//innervation;GO:0061061//muscle structure development
ENSMUSG00000062563	4	0	11	2	0	5	3	6	6	3	2	3	18	13	91	2	0.19	0	0.31	0.13	0	0.31	0.1	0.16	0.16	0.1	0.06	0.15	0.56	0.45	3.81	0.07	0.15	0.67	2.1592	0.0244271	0.997444	Cys1	cystin 1 [Source:MGI Symbol;Acc:MGI:2177632]	-	-	-	-	-	-	-
ENSMUSG00000069763	14	0	52	3	0	4	21	43	9	7	5	1	1	1	505	2	0.39	0	1.45	0.12	0	0.14	0.68	1	0.23	0.24	0.15	0.03	0.03	0.03	16.29	0.05	0.4725	2.13125	2.17331	0.024558	0.997444	Tmem100	transmembrane protein 100 [Source:MGI Symbol;Acc:MGI:1915138]	-	-	-	-	GO:0005737//cytoplasm;GO:0005783//endoplasmic reticulum;GO:0005886//plasma membrane;GO:0016020//membrane;GO:0016021//integral component of membrane;GO:0043204//perikaryon;GO:0048471//perinuclear region of cytoplasm	GO:0005515//protein binding	GO:0001525//angiogenesis;GO:0001570//vasculogenesis;GO:0001701//in utero embryonic development;GO:0003197//endocardial cushion development;GO:0003198//epithelial to mesenchymal transition involved in endocardial cushion formation;GO:0007219//Notch signaling pathway;GO:0007275//multicellular organism development;GO:0030154//cell differentiation;GO:0030509//BMP signaling pathway;GO:0043491//protein…
ENSMUSG00000015396	29	142	30	10	35	26	194	33	76	83	178	278	74	32	351	304	0.58	3.51	0.6	0.29	1	0.65	4.48	0.55	1.39	2.02	3.93	6.56	1.64	0.7	8.07	5.05	1.4575	3.67	1.33228	0.0246895	0.997444	Cd83	CD83 antigen [Source:MGI Symbol;Acc:MGI:1328316]	-	-	-	-	GO:0009897//external side of plasma membrane;GO:0016020//membrane;GO:0016021//integral component of membrane	-	GO:0014070//response to organic cyclic compound;GO:0032713//negative regulation of interleukin-4 production;GO:0032733//positive regulation of interleukin-10 production;GO:0032743//positive regulation of interleukin-2 production;GO:0043372//positive regulation of CD4-positive, alpha-beta T cell differentiation
ENSMUSG00000023169	103	161	77	15	65	61	143	138	89	71	160	279	96	63	712	248	0.82	1.63	0.69	0.21	0.73	0.52	1.19	0.88	0.59	0.7	1.31	2.54	0.99	0.63	6.16	1.79	0.83375	1.83875	1.14104	0.0249466	0.997444	Slc38a1	solute carrier family 38, member 1 [Source:MGI Symbol;Acc:MGI:2145895]	Organismal Systems;Organismal Systems	Nervous system;Nervous system	ko04724//Glutamatergic synapse;ko04727//GABAergic synapse	K14990;K14990	GO:0005886//plasma membrane;GO:0005887//integral component of plasma membrane;GO:0016020//membrane;GO:0016021//integral component of membrane;GO:0030424//axon;GO:0043025//neuronal cell body;GO:0098591//external side of apical plasma membrane	GO:0005295//neutral amino acid:sodium symporter activity;GO:0015171//amino acid transmembrane transporter activity;GO:0015179//L-amino acid transmembrane transporter activity;GO:0015186//L-glutamine transmembrane transporter activity;GO:0015293//symporter activity	GO:0003333//amino acid transmembrane transport;GO:0006811//ion transport;GO:0006814//sodium ion transport;GO:0006865//amino acid transport;GO:0006868//glutamine transport;GO:0007565//female pregnancy;GO:0015804//neutral amino acid transport;GO:1902475//L-alpha-amino acid transmembrane transport
ENSMUSG00000029370	3	1	6	0	3	7	1	2	9	8	3	6	3	15	32	2	0.15	0.03	0.15	0	0.22	0.23	0.06	0.04	0.29	0.25	0.09	0.21	0.1	0.42	0.99	0.04	0.11	0.29875	1.44144	0.0249989	0.997444	Rassf6	Ras association (RalGDS/AF-6) domain family member 6 [Source:MGI Symbol;Acc:MGI:1920496]	Environmental Information Processing;Environmental Information Processing	Signal transduction;Signal transduction	ko04390//Hippo signaling pathway;ko04392//Hippo signaling pathway - multiple species	K09854;K09854	GO:0005575//cellular_component	GO:0005515//protein binding	GO:0006915//apoptotic process;GO:0007165//signal transduction;GO:0042981//regulation of apoptotic process;GO:0043065//positive regulation of apoptotic process
ENSMUSG00000031883	10	8	9	4	10	8	8	10	22	7	10	12	9	24	52	14	0.25	0.29	0.26	0.15	0.43	0.3	0.24	0.21	0.59	0.22	0.28	0.39	0.33	0.78	1.89	0.3	0.26625	0.5975	1.16616	0.0250404	0.997444	Car7	carbonic anhydrase 7 [Source:MGI Symbol;Acc:MGI:103100]	Metabolism;Metabolism	Global and overview maps;Energy metabolism	ko01100//Metabolic pathways;ko00910//Nitrogen metabolism	K01672;K01672	GO:0005623//cell;GO:0005737//cytoplasm;GO:0005829//cytosol	GO:0004089//carbonate dehydratase activity;GO:0008270//zinc ion binding;GO:0016829//lyase activity;GO:0046872//metal ion binding	GO:0032230//positive regulation of synaptic transmission, GABAergic;GO:0032849//positive regulation of cellular pH reduction;GO:2001225//regulation of chloride transport
ENSMUSG00000055978	26	19	32	16	22	18	14	23	36	33	19	11	29	54	292	17	0.43	0.39	0.53	0.38	0.53	0.38	0.27	0.32	0.55	0.67	0.35	0.22	0.54	0.99	6.92	0.24	0.40375	1.31	1.69803	0.0250873	0.997444	Fut2	fucosyltransferase 2 [Source:MGI Symbol;Acc:MGI:109374]	Metabolism;Metabolism;Metabolism	Global and overview maps;Glycan biosynthesis and metabolism;Glycan biosynthesis and metabolism	ko01100//Metabolic pathways;ko00601//Glycosphingolipid biosynthesis - lacto and neolacto series;ko00603//Glycosphingolipid biosynthesis - globo and isoglobo series	K00718;K00718;K00718	GO:0005794//Golgi apparatus;GO:0016020//membrane;GO:0016021//integral component of membrane;GO:0032580//Golgi cisterna membrane	GO:0008107//galactoside 2-alpha-L-fucosyltransferase activity;GO:0008417//fucosyltransferase activity;GO:0016740//transferase activity;GO:0016757//transferase activity, transferring glycosyl groups;GO:0031127//alpha-(1,2)-fucosyltransferase activity	GO:0001936//regulation of endothelial cell proliferation;GO:0005975//carbohydrate metabolic process;GO:0006486//protein glycosylation;GO:0006664//glycolipid metabolic process;GO:0030155//regulation of cell adhesion;GO:0036065//fucosylation
ENSMUSG00000094910	2	5	4	1	1	3	11	3	1	2	1	1	2	0	296	1	0.02	0.05	0.03	0.01	0.01	0.03	0.11	0.02	0.01	0.02	0.01	0.01	0.02	0	2.92	0.01	0.035	0.375	3.42146	0.0252822	0.997444	D430019H16Rik	RIKEN cDNA D430019H16 gene [Source:MGI Symbol;Acc:MGI:2443127]	-	-	-	-	GO:0005575//cellular_component	GO:0003674//molecular_function	GO:0008150//biological_process
ENSMUSG00000038143	15	14	41	11	4	9	35	14	9	6	19	7	4	9	373	11	0.07	0.12	0.24	0.13	0.03	0.06	0.19	0.06	0.04	0.04	0.11	0.07	0.02	0.06	2.13	0.11	0.1125	0.3225	1.51937	0.025355	0.997444	Stox2	storkhead box 2 [Source:MGI Symbol;Acc:MGI:1918319]	-	-	-	-	GO:0005575//cellular_component	GO:0003674//molecular_function	GO:0001893//maternal placenta development;GO:0006357//regulation of transcription by RNA polymerase II;GO:0009617//response to bacterium;GO:0009792//embryo development ending in birth or egg hatching
ENSMUSG00000076609	74	5708	2610	1182	185	149	1356	772	1292	261	5273	18566	6454	78	12238	18511	6.87	657.79	242.32	157.14	24.56	17.28	145.71	59.74	110.34	29.61	541.62	2039.59	665.57	7.93	1310.85	1432.55	163.926	767.258	2.22666	0.0254353	0.997444	Igkc	immunoglobulin kappa constant [Source:MGI Symbol;Acc:MGI:96495]	-	-	-	-	-	-	-
ENSMUSG00000006362	23	29	43	12	18	16	82	47	34	34	46	89	17	14	424	109	0.26	0.3	0.41	0.11	0.33	0.62	0.85	0.44	0.29	0.47	0.37	1.31	0.12	0.3	4.42	0.99	0.415	1.03375	1.3167	0.0257401	0.997444	Cbfa2t3	CBFA2/RUNX1 translocation partner 3 [Source:MGI Symbol;Acc:MGI:1338013]	-	-	-	-	GO:0000139//Golgi membrane;GO:0005634//nucleus;GO:0005654//nucleoplasm;GO:0005730//nucleolus;GO:0005794//Golgi apparatus;GO:0016020//membrane	GO:0003682//chromatin binding;GO:0003700//DNA-binding transcription factor activity;GO:0003714//transcription corepressor activity;GO:0005515//protein binding;GO:0046872//metal ion binding	GO:0000122//negative regulation of transcription by RNA polymerase II;GO:0001666//response to hypoxia;GO:0006355//regulation of transcription, DNA-templated;GO:0008285//negative regulation of cell proliferation;GO:0030154//cell differentiation;GO:0030851//granulocyte differentiation;GO:0032436//positive regulation of proteasomal ubiquitin-dependent protein catabolic process;GO:0045820//negative r…
ENSMUSG00000076594	0	13	7	0	2	0	5	6	1	0	48	50	17	0	38	53	0	2.28	0.91	0	0.39	0	0.76	0.69	0.13	0	7.27	8.06	2.62	0	6.08	6.09	0.62875	3.78125	2.5883	0.0259611	0.997444	Igkv6-13	immunoglobulin kappa variable 6-13 [Source:MGI Symbol;Acc:MGI:1330829]	-	-	-	-	GO:0005615//extracellular space	-	GO:0002377//immunoglobulin production;GO:0006955//immune response
ENSMUSG00000033882	1	0	0	0	0	1	0	1	0	1	3	1	2	4	11	1	0.02	0	0	0	0	0.03	0	0.02	0	0.03	0.09	0.03	0.05	0.1	0.3	0.02	0.00875	0.0775	3.14684	0.0259868	0.997444	Rbm46	RNA binding motif protein 46 [Source:MGI Symbol;Acc:MGI:3645057]	-	-	-	-	GO:0005634//nucleus	GO:0003676//nucleic acid binding;GO:0003723//RNA binding;GO:0003729//mRNA binding	GO:0001829//trophectodermal cell differentiation;GO:0048255//mRNA stabilization
ENSMUSG00000020810	106	47	384	67	45	56	286	258	105	84	150	49	53	62	3665	67	2.25	1.24	8.14	2.03	1.36	1.48	7.01	4.56	2.05	2.17	3.52	1.23	1.25	1.44	89.6	1.18	3.50875	12.805	1.86768	0.0260299	0.997444	Cygb	cytoglobin [Source:MGI Symbol;Acc:MGI:2149481]	-	-	-	-	GO:0005737//cytoplasm;GO:0043005//neuron projection;GO:0043025//neuronal cell body	GO:0004096//catalase activity;GO:0004601//peroxidase activity;GO:0005344//oxygen carrier activity;GO:0005506//iron ion binding;GO:0019825//oxygen binding;GO:0020037//heme binding;GO:0046872//metal ion binding;GO:0047888//fatty acid peroxidase activity	GO:0001666//response to hypoxia;GO:0006979//response to oxidative stress;GO:0010764//negative regulation of fibroblast migration;GO:0015671//oxygen transport;GO:0019395//fatty acid oxidation;GO:0032966//negative regulation of collagen biosynthetic process;GO:0098869//cellular oxidant detoxification;GO:2000490//negative regulation of hepatic stellate cell activation
ENSMUSG00000014329	118	114	354	37	55	66	253	137	83	80	165	56	37	60	1789	79	1.11	1.42	3.57	0.49	0.8	0.92	2.79	1.12	0.72	1.02	1.72	0.62	0.44	0.72	19.63	0.64	1.5275	3.18875	1.06182	0.0263258	0.997444	Bicc1	BicC family RNA binding protein 1 [Source:MGI Symbol;Acc:MGI:1933388]	-	-	-	-	GO:0005737//cytoplasm	GO:0003676//nucleic acid binding;GO:0003723//RNA binding;GO:0005515//protein binding	GO:0007275//multicellular organism development;GO:0007368//determination of left/right symmetry;GO:0007507//heart development;GO:0090090//negative regulation of canonical Wnt signaling pathway
ENSMUSG00000094546	0	91	39	0	4	10	13	5	56	15	17	221	161	0	75	401	0	15.89	5.49	0	0.8	1.76	2.12	0.59	7.25	2.58	2.65	36.76	25.16	0	12.18	47.04	3.33125	16.7025	2.32593	0.0263601	0.997444	Ighv1-26	immunoglobulin heavy variable 1-26 [Source:MGI Symbol;Acc:MGI:4439641]	Environmental Information Processing;Human Diseases;Human Diseases;Environmental Information Processing;Cellular Processes;Human Diseases;Human Diseases;Environmental Information Processing;Human Diseases;Human Diseases;Human Diseases;Environmental Information Processing;Organismal Systems;Human Diseases;Human Diseases;Organismal Systems;Organismal Systems;Human Diseases;Organismal Systems;Human …	Signal transduction;Infectious diseases;Infectious diseases;Signal transduction;Transport and catabolism;Cancers;Infectious diseases;Signal transduction;Immune diseases;Infectious diseases;Infectious diseases;Signal transduction;Immune system;Immune diseases;Cardiovascular diseases;Immune system;Immune system;Cardiovascular diseases;Immune system;Immune diseases;Infectious diseases;Immune system;…	ko04151//PI3K-Akt signaling pathway;ko05169//Epstein-Barr virus infection;ko05130//Pathogenic Escherichia coli infection;ko04020//Calcium signaling pathway;ko04145//Phagosome;ko05202//Transcriptional misregulation in cancers;ko05152//Tuberculosis;ko04072//Phospholipase D signaling pathway;ko05322//Systemic lupus erythematosus;ko05150//Staphylococcus aureus infection;ko05146//Amoebiasis;ko04064//N…	K06856;K06856;K06856;K06856;K06856;K06856;K06856;K06856;K06856;K06856;K06856;K06856;K06856;K06856;K06856;K06856;K06856;K06856;K06856;K06856;K06856;K06856;K06856;K06856;K06856;K06856;K06856	GO:0009897//external side of plasma membrane;GO:0042571//immunoglobulin complex, circulating	GO:0003823//antigen binding;GO:0034987//immunoglobulin receptor binding	GO:0006910//phagocytosis, recognition;GO:0006911//phagocytosis, engulfment;GO:0006958//complement activation, classical pathway;GO:0042742//defense response to bacterium;GO:0045087//innate immune response;GO:0050853//B cell receptor signaling pathway;GO:0050871//positive regulation of B cell activation
ENSMUSG00000063531	3	1	8	0	1	2	0	3	0	1	0	0	0	0	136	0	0.02	0.01	0.06	0	0.01	0.02	0	0.02	0	0.01	0	0	0	0	1.13	0	0.0175	0.1425	3.02554	0.0263763	0.997444	Sema3e	sema domain, immunoglobulin domain (Ig), short basic domain, secreted, (semaphorin) 3E [Source:MGI Symbol;Acc:MGI:1340034]	Organismal Systems	Development	ko04360//Axon guidance	K06840	GO:0005576//extracellular region;GO:0005615//extracellular space;GO:0005887//integral component of plasma membrane	GO:0005515//protein binding;GO:0030215//semaphorin receptor binding;GO:0045499//chemorepellent activity	GO:0001525//angiogenesis;GO:0001569//branching involved in blood vessel morphogenesis;GO:0001755//neural crest cell migration;GO:0001953//negative regulation of cell-matrix adhesion;GO:0002040//sprouting angiogenesis;GO:0007275//multicellular organism development;GO:0007399//nervous system development;GO:0008360//regulation of cell shape;GO:0016525//negative regulation of angiogenesis;GO:0030154/…
ENSMUSG00000000182	6	152	5	0	27	35	6	44	10	14	16	133	57	40	957	146	0.16	5.14	0.14	0	1.05	1.19	0.19	1	0.25	0.47	0.48	4.29	1.72	1.19	30.06	3.31	1.10875	5.22125	2.23546	0.0265387	0.997444	Fgf23	fibroblast growth factor 23 [Source:MGI Symbol;Acc:MGI:1891427]	Human Diseases;Environmental Information Processing;Environmental Information Processing;Environmental Information Processing;Environmental Information Processing;Cellular Processes;Human Diseases;Human Diseases;Organismal Systems;Human Diseases	Cancers;Signal transduction;Signal transduction;Signal transduction;Signal transduction;Cell motility;Cancers;Cancers;Endocrine system;Cancers	ko05200//Pathways in cancer;ko04151//PI3K-Akt signaling pathway;ko04010//MAPK signaling pathway;ko04014//Ras signaling pathway;ko04015//Rap1 signaling pathway;ko04810//Regulation of actin cytoskeleton;ko05226//Gastric cancer;ko05224//Breast cancer;ko04928//Parathyroid hormone synthesis, secretion and action;ko05218//Melanoma	K22428;K22428;K22428;K22428;K22428;K22428;K22428;K22428;K22428;K22428	GO:0005576//extracellular region;GO:0005615//extracellular space;GO:0005623//cell	GO:0005104//fibroblast growth factor receptor binding;GO:0005105//type 1 fibroblast growth factor receptor binding;GO:0005515//protein binding;GO:0008083//growth factor activity	GO:0000165//MAPK cascade;GO:0006796//phosphate-containing compound metabolic process;GO:0008543//fibroblast growth factor receptor signaling pathway;GO:0010966//regulation of phosphate transport;GO:0010980//positive regulation of vitamin D 24-hydroxylase activity;GO:0030154//cell differentiation;GO:0030500//regulation of bone mineralization;GO:0030502//negative regulation of bone mineralization;G…
ENSMUSG00000039323	9	3	35	7	4	0	7	4	1	1	0	49	48	1	225	111	0.34	0.14	1.32	0.38	0.29	0	0.31	0.13	0.05	0.06	0	2.19	2.01	0.05	9.81	3.5	0.36375	2.20875	2.60221	0.0265617	0.997444	Igfbp2	insulin-like growth factor binding protein 2 [Source:MGI Symbol;Acc:MGI:96437]	-	-	-	-	GO:0005576//extracellular region;GO:0005615//extracellular space;GO:0016324//apical plasma membrane;GO:0031410//cytoplasmic vesicle	GO:0005520//insulin-like growth factor binding;GO:0019838//growth factor binding;GO:0031994//insulin-like growth factor I binding;GO:0031995//insulin-like growth factor II binding	GO:0007165//signal transduction;GO:0007565//female pregnancy;GO:0007568//aging;GO:0007584//response to nutrient;GO:0009612//response to mechanical stimulus;GO:0010226//response to lithium ion;GO:0032355//response to estradiol;GO:0032526//response to retinoic acid;GO:0032870//cellular response to hormone stimulus;GO:0040008//regulation of growth;GO:0042104//positive regulation of activated T cell …
ENSMUSG00000083282	47	39	106	75	35	23	101	94	55	37	76	30	25	30	1374	34	3.18	1.21	2.64	2.68	1.53	0.72	2.92	2.67	1.32	1.13	2.1	0.89	1.12	0.82	40.5	0.71	2.19375	6.07375	1.46919	0.0267716	0.997444	Ctsf	cathepsin F [Source:MGI Symbol;Acc:MGI:1861434]	Cellular Processes;Cellular Processes	Cell growth and death;Transport and catabolism	ko04210//Apoptosis;ko04142//Lysosome	K01373;K01373	GO:0005615//extracellular space;GO:0005764//lysosome	GO:0004197//cysteine-type endopeptidase activity;GO:0008233//peptidase activity;GO:0008234//cysteine-type peptidase activity;GO:0016787//hydrolase activity	GO:0006508//proteolysis;GO:0051603//proteolysis involved in cellular protein catabolic process
ENSMUSG00000027896	5	11	2	0	1	3	3	4	2	2	2	14	9	5	74	8	0.13	0.3	0.06	0	0.04	0.08	0.08	0.07	0.04	0.05	0.05	0.36	0.22	0.12	1.88	0.15	0.095	0.35875	1.91698	0.0268217	0.997444	Slc16a4	solute carrier family 16 (monocarboxylic acid transporters), member 4 [Source:MGI Symbol;Acc:MGI:2385183]	-	-	-	-	GO:0005886//plasma membrane;GO:0016020//membrane;GO:0016021//integral component of membrane	GO:0008028//monocarboxylic acid transmembrane transporter activity;GO:0015293//symporter activity	GO:0015718//monocarboxylic acid transport;GO:0055085//transmembrane transport
ENSMUSG00000038065	24	19	75	17	19	14	34	47	36	23	14	14	15	16	827	14	0.22	0.22	0.7	0.23	0.29	0.16	0.37	0.43	0.31	0.33	0.14	0.15	0.16	0.16	8.89	0.11	0.3275	1.28125	1.96799	0.0268922	0.997444	Mturn	maturin, neural progenitor differentiation regulator homolog (Xenopus) [Source:MGI Symbol;Acc:MGI:1915485]	-	-	-	-	GO:0005575//cellular_component;GO:0005737//cytoplasm	GO:0003674//molecular_function	GO:0007275//multicellular organism development;GO:0032088//negative regulation of NF-kappaB transcription factor activity;GO:0045654//positive regulation of megakaryocyte differentiation;GO:0046330//positive regulation of JNK cascade;GO:0048666//neuron development;GO:0070374//positive regulation of ERK1 and ERK2 cascade
ENSMUSG00000052229	2	3	6	0	4	2	0	2	6	3	0	1	21	26	25	2	0.02	0.04	0.06	0	0.05	0.02	0	0.02	0.05	0.03	0	0.01	0.22	0.27	0.27	0.02	0.02625	0.10875	2.05063	0.0269526	0.997444	Gpr17	G protein-coupled receptor 17 [Source:MGI Symbol;Acc:MGI:3584514]	-	-	-	-	GO:0005623//cell;GO:0005886//plasma membrane;GO:0005887//integral component of plasma membrane;GO:0016020//membrane;GO:0016021//integral component of membrane	GO:0004930//G protein-coupled receptor activity;GO:0005515//protein binding;GO:0033612//receptor serine/threonine kinase binding	GO:0002862//negative regulation of inflammatory response to antigenic stimulus;GO:0007165//signal transduction;GO:0007186//G protein-coupled receptor signaling pathway;GO:0035025//positive regulation of Rho protein signal transduction;GO:0048709//oligodendrocyte differentiation;GO:0051482//positive regulation of cytosolic calcium ion concentration involved in phospholipase C-activating G protein-…
ENSMUSG00000030443	7	3	5	0	3	0	6	5	6	0	12	9	5	5	60	12	0.14	0.08	0.36	0	0.09	0	0.13	0.08	0.11	0	0.26	0.21	0.11	0.13	1.34	0.25	0.11	0.30125	1.45346	0.0270757	0.997444	Zfp583	zinc finger protein 583 [Source:MGI Symbol;Acc:MGI:2682297]	Human Diseases	Infectious diseases	ko05168//Herpes simplex infection	K09228	GO:0005634//nucleus	GO:0003676//nucleic acid binding;GO:0003677//DNA binding;GO:0046872//metal ion binding	GO:0006355//regulation of transcription, DNA-templated
ENSMUSG00000014602	13	21	19	8	11	15	9	10	18	22	25	21	8	8	169	33	0.09	0.19	0.15	0.09	0.12	0.13	0.07	0.12	0.1	0.18	0.21	0.17	0.05	0.18	1.23	0.17	0.12	0.28625	1.25424	0.0271184	0.997444	Kif1a	kinesin family member 1A [Source:MGI Symbol;Acc:MGI:108391]	-	-	-	-	GO:0005829//cytosol;GO:0005874//microtubule;GO:0008021//synaptic vesicle;GO:0030424//axon;GO:0030425//dendrite;GO:0032991//protein-containing complex;GO:0043025//neuronal cell body;GO:0098674//extrinsic component of neuronal dense core vesicle membrane;GO:0098793//presynapse;GO:0098794//postsynapse;GO:0098992//neuronal dense core vesicle;GO:1904115//axon cytoplasm	GO:0000166//nucleotide binding;GO:0003774//motor activity;GO:0003777//microtubule motor activity;GO:0005515//protein binding;GO:0005524//ATP binding;GO:0008017//microtubule binding;GO:0042802//identical protein binding	GO:0007018//microtubule-based movement;GO:0008089//anterograde axonal transport;GO:0022027//interkinetic nuclear migration;GO:0060998//regulation of dendritic spine development;GO:0061001//regulation of dendritic spine morphogenesis;GO:0098840//protein transport along microtubule;GO:0099519//dense core granule cytoskeletal transport;GO:1990048//anterograde neuronal dense core vesicle transport;GO…
ENSMUSG00000105606	0	12	8	0	0	0	0	1	0	0	1	190	16	0	38	39	0	1.97	1.06	0	0	0	0	0.11	0	0	0.15	29.69	2.35	0	5.79	4.29	0.3925	5.28375	3.7508	0.0271942	0.997444	Igkv2-109	immunoglobulin kappa variable 2-109 [Source:MGI Symbol;Acc:MGI:3642626]	-	-	-	-	GO:0005615//extracellular space	-	GO:0002377//immunoglobulin production;GO:0006955//immune response
ENSMUSG00000031391	9	9	14	1	8	8	12	17	3	3	7	7	3	3	114	11	0.1	0.11	0.17	0.02	0.11	0.1	0.13	0.14	0.03	0.04	0.07	0.1	0.04	0.03	1.67	0.09	0.11	0.25875	1.23406	0.0272321	0.997444	L1cam	L1 cell adhesion molecule [Source:MGI Symbol;Acc:MGI:96721]	Organismal Systems;Environmental Information Processing	Development;Signaling molecules and interaction	ko04360//Axon guidance;ko04514//Cell adhesion molecules (CAMs)	K06550;K06550	GO:0005886//plasma membrane;GO:0009986//cell surface;GO:0016020//membrane;GO:0016021//integral component of membrane;GO:0030424//axon;GO:0043025//neuronal cell body	GO:0005515//protein binding;GO:0019904//protein domain specific binding	GO:0007160//cell-matrix adhesion;GO:0007411//axon guidance;GO:0016477//cell migration;GO:0031175//neuron projection development;GO:0050808//synapse organization;GO:0061564//axon development
ENSMUSG00000015085	33	38	147	40	27	22	48	115	60	20	44	20	38	30	1296	19	0.84	1.2	3.75	1.46	0.99	0.7	1.42	2.45	1.41	0.62	1.24	0.6	1.08	0.84	38.17	0.4	1.60125	5.545	1.79199	0.0272847	0.997444	Entpd2	ectonucleoside triphosphate diphosphohydrolase 2 [Source:MGI Symbol;Acc:MGI:1096863]	Metabolism;Metabolism;Organismal Systems	Global and overview maps;Nucleotide metabolism;Sensory system	ko01100//Metabolic pathways;ko00230//Purine metabolism;ko04742//Taste transduction	K01509;K01509;K01509	GO:0005604//basement membrane;GO:0005886//plasma membrane;GO:0009986//cell surface;GO:0016020//membrane;GO:0016021//integral component of membrane;GO:0031253//cell projection membrane;GO:0044297//cell body	GO:0000166//nucleotide binding;GO:0005515//protein binding;GO:0005524//ATP binding;GO:0016787//hydrolase activity;GO:0016887//ATPase activity;GO:0017110//nucleoside-diphosphatase activity;GO:0017111//nucleoside-triphosphatase activity;GO:0042802//identical protein binding;GO:0043262//adenosine-diphosphatase activity	GO:0007186//G protein-coupled receptor signaling pathway;GO:0009181//purine ribonucleoside diphosphate catabolic process;GO:0030168//platelet activation;GO:0071354//cellular response to interleukin-6
ENSMUSG00000025461	1	0	0	0	0	0	3	0	0	2	5	2	5	0	26	3	0.01	0	0	0	0	0	0.05	0	0	0.04	0.09	0.04	0.09	0	0.45	0.04	0.0075	0.09375	3.64386	0.027685	0.997444	Cd163l1	CD163 molecule-like 1 [Source:MGI Symbol;Acc:MGI:2443796]	-	-	-	-	GO:0005737//cytoplasm;GO:0005886//plasma membrane;GO:0005903//brush border;GO:0009897//external side of plasma membrane;GO:0016020//membrane;GO:0016021//integral component of membrane	GO:0003674//molecular_function;GO:0005044//scavenger receptor activity	GO:0006897//endocytosis;GO:0008150//biological_process
ENSMUSG00000040037	12	31	5	3	6	1	27	11	8	8	11	28	29	17	165	49	0.15	0.38	0.05	0.04	0.09	0.01	0.43	0.09	0.07	0.1	0.15	0.33	0.39	0.18	2.01	0.53	0.155	0.47	1.60039	0.0276872	0.997444	Negr1	neuronal growth regulator 1 [Source:MGI Symbol;Acc:MGI:2444846]	Environmental Information Processing	Signaling molecules and interaction	ko04514//Cell adhesion molecules (CAMs)	K06775	GO:0005886//plasma membrane;GO:0016020//membrane;GO:0030425//dendrite;GO:0031225//anchored component of membrane;GO:0043025//neuronal cell body	GO:0003674//molecular_function	GO:0007155//cell adhesion;GO:0007626//locomotory behavior;GO:0007631//feeding behavior;GO:0010976//positive regulation of neuron projection development;GO:0098609//cell-cell adhesion
ENSMUSG00000020838	3	11	5	4	6	8	16	12	4	2	1	4	5	3	117	10	0.05	0.25	0.09	0.1	0.2	0.18	0.34	0.18	0.07	0.04	0.02	0.09	0.1	0.06	2.45	0.15	0.17375	0.3725	1.10023	0.0279311	0.997444	Slc6a4	solute carrier family 6 (neurotransmitter transporter, serotonin), member 4 [Source:MGI Symbol;Acc:MGI:96285]	Organismal Systems;Organismal Systems	Nervous system;Nervous system	ko04726//Serotonergic synapse;ko04721//Synaptic vesicle cycle	K05037;K05037	GO:0005768//endosome;GO:0005886//plasma membrane;GO:0005887//integral component of plasma membrane;GO:0005925//focal adhesion;GO:0010008//endosome membrane;GO:0012505//endomembrane system;GO:0016020//membrane;GO:0016021//integral component of membrane;GO:0030054//cell junction;GO:0043005//neuron projection;GO:0045121//membrane raft;GO:0045202//synapse;GO:0098793//presynapse;GO:0099055//integral c…	GO:0005328//neurotransmitter:sodium symporter activity;GO:0005335//serotonin:sodium symporter activity;GO:0005515//protein binding;GO:0008504//monoamine transmembrane transporter activity;GO:0015293//symporter activity;GO:0017075//syntaxin-1 binding;GO:0019811//cocaine binding;GO:0042802//identical protein binding;GO:0046872//metal ion binding;GO:0050998//nitric-oxide synthase binding;GO:0051015/…	GO:0001666//response to hypoxia;GO:0006836//neurotransmitter transport;GO:0006837//serotonin transport;GO:0007420//brain development;GO:0007584//response to nutrient;GO:0007613//memory;GO:0007623//circadian rhythm;GO:0009636//response to toxic substance;GO:0010033//response to organic substance;GO:0010628//positive regulation of gene expression;GO:0014064//positive regulation of serotonin secreti…
ENSMUSG00000020340	187	235	92	11	74	96	286	151	128	94	212	586	263	75	650	596	1.47	2.29	0.72	0.17	0.83	0.94	2.6	0.99	0.92	1.12	1.82	5.43	2.29	0.64	5.88	3.9	1.25125	2.75	1.13606	0.0279556	0.997444	Cyfip2	cytoplasmic FMR1 interacting protein 2 [Source:MGI Symbol;Acc:MGI:1924134]	Human Diseases;Human Diseases;Cellular Processes;Genetic Information Processing	Infectious diseases;Infectious diseases;Cell motility;Translation	ko05130//Pathogenic Escherichia coli infection;ko05132//Salmonella infection;ko04810//Regulation of actin cytoskeleton;ko03013//RNA transport	K05749;K05749;K05749;K05749	GO:0005634//nucleus;GO:0005737//cytoplasm;GO:0030054//cell junction;GO:0043005//neuron projection;GO:0045202//synapse;GO:0048471//perinuclear region of cytoplasm	GO:0005515//protein binding	GO:0000902//cell morphogenesis;GO:0006915//apoptotic process;GO:0007155//cell adhesion;GO:0007411//axon guidance;GO:0030031//cell projection assembly;GO:0031175//neuron projection development;GO:0045862//positive regulation of proteolysis;GO:0051388//positive regulation of neurotrophin TRK receptor signaling pathway;GO:0097202//activation of cysteine-type endopeptidase activity;GO:0097484//dendri…
ENSMUSG00000094689	1	2	6	0	1	0	2	0	1	4	3	6	4	1	6	34	0.14	0.35	0.84	0	0.2	0	0.33	0	0.13	0.69	0.47	1	0.63	0.15	0.97	3.99	0.2325	1.00375	2.1101	0.0285217	0.997444	Ighv1-81	immunoglobulin heavy variable 1-81 [Source:MGI Symbol;Acc:MGI:4439635]	Environmental Information Processing;Human Diseases;Human Diseases;Environmental Information Processing;Cellular Processes;Human Diseases;Human Diseases;Environmental Information Processing;Human Diseases;Human Diseases;Human Diseases;Environmental Information Processing;Organismal Systems;Human Diseases;Human Diseases;Organismal Systems;Organismal Systems;Human Diseases;Organismal Systems;Human …	Signal transduction;Infectious diseases;Infectious diseases;Signal transduction;Transport and catabolism;Cancers;Infectious diseases;Signal transduction;Immune diseases;Infectious diseases;Infectious diseases;Signal transduction;Immune system;Immune diseases;Cardiovascular diseases;Immune system;Immune system;Cardiovascular diseases;Immune system;Immune diseases;Infectious diseases;Immune system;…	ko04151//PI3K-Akt signaling pathway;ko05169//Epstein-Barr virus infection;ko05130//Pathogenic Escherichia coli infection;ko04020//Calcium signaling pathway;ko04145//Phagosome;ko05202//Transcriptional misregulation in cancers;ko05152//Tuberculosis;ko04072//Phospholipase D signaling pathway;ko05322//Systemic lupus erythematosus;ko05150//Staphylococcus aureus infection;ko05146//Amoebiasis;ko04064//N…	K06856;K06856;K06856;K06856;K06856;K06856;K06856;K06856;K06856;K06856;K06856;K06856;K06856;K06856;K06856;K06856;K06856;K06856;K06856;K06856;K06856;K06856;K06856;K06856;K06856;K06856;K06856	GO:0009897//external side of plasma membrane;GO:0042571//immunoglobulin complex, circulating	GO:0003823//antigen binding;GO:0034987//immunoglobulin receptor binding	GO:0006910//phagocytosis, recognition;GO:0006911//phagocytosis, engulfment;GO:0006958//complement activation, classical pathway;GO:0042742//defense response to bacterium;GO:0045087//innate immune response;GO:0050853//B cell receptor signaling pathway;GO:0050871//positive regulation of B cell activation
ENSMUSG00000025085	240	210	327	123	161	155	308	368	279	281	236	379	318	335	2398	458	2.66	2.63	3.13	1.61	2.74	2.15	3.09	3.12	2.46	4.16	2.51	4.19	3.63	4.07	23.47	3.91	2.64125	6.05	1.19571	0.0285648	0.997444	Ablim1	actin-binding LIM protein 1 [Source:MGI Symbol;Acc:MGI:1194500]	Organismal Systems	Development	ko04360//Axon guidance	K07520	GO:0001725//stress fiber;GO:0005737//cytoplasm;GO:0005856//cytoskeleton;GO:0014069//postsynaptic density;GO:0015629//actin cytoskeleton;GO:0030027//lamellipodium	GO:0003779//actin binding;GO:0005515//protein binding;GO:0046872//metal ion binding;GO:0051015//actin filament binding	GO:0007010//cytoskeleton organization;GO:0007411//axon guidance;GO:0030032//lamellipodium assembly;GO:0045944//positive regulation of transcription by RNA polymerase II;GO:0060271//cilium assembly
ENSMUSG00000046598	6	9	10	0	2	2	2	6	2	3	14	12	2	1	104	13	0.12	0.27	0.33	0	0.11	0.08	0.04	0.09	0.03	0.06	0.36	0.41	0.14	0.02	2.74	0.22	0.13	0.4975	1.93618	0.028913	0.997444	Bdh1	3-hydroxybutyrate dehydrogenase, type 1 [Source:MGI Symbol;Acc:MGI:1919161]	Metabolism;Metabolism;Metabolism	Global and overview maps;Carbohydrate metabolism;Lipid metabolism	ko01100//Metabolic pathways;ko00650//Butanoate metabolism;ko00072//Synthesis and degradation of ketone bodies	K00019;K00019;K00019	GO:0005654//nucleoplasm;GO:0005739//mitochondrion;GO:0005743//mitochondrial inner membrane;GO:0005759//mitochondrial matrix;GO:0016020//membrane;GO:0099617//matrix side of mitochondrial inner membrane	GO:0003824//catalytic activity;GO:0003858//3-hydroxybutyrate dehydrogenase activity;GO:0005543//phospholipid binding;GO:0016491//oxidoreductase activity	GO:0008152//metabolic process;GO:0055114//oxidation-reduction process
ENSMUSG00000055493	34	27	50	5	19	37	24	45	54	22	22	24	79	89	158	40	0.51	0.5	0.75	0.11	0.41	0.69	0.42	0.56	0.75	0.4	0.37	0.43	1.32	1.46	2.74	0.5	0.49375	0.99625	1.01273	0.0295448	0.997444	Epm2a	epilepsy, progressive myoclonic epilepsy, type 2 gene alpha [Source:MGI Symbol;Acc:MGI:1341085]	-	-	-	-	GO:0005634//nucleus;GO:0005654//nucleoplasm;GO:0005737//cytoplasm;GO:0005783//endoplasmic reticulum;GO:0005789//endoplasmic reticulum membrane;GO:0005829//cytosol;GO:0005844//polysome;GO:0005886//plasma membrane;GO:0016020//membrane;GO:0030425//dendrite;GO:0043204//perikaryon;GO:0098554//cytoplasmic side of endoplasmic reticulum membrane;GO:0098556//cytoplasmic side of rough endoplasmic reticulum…	GO:0004373//glycogen (starch) synthase activity;GO:0004721//phosphoprotein phosphatase activity;GO:0004722//protein serine/threonine phosphatase activity;GO:0004725//protein tyrosine phosphatase activity;GO:0005515//protein binding;GO:0008138//protein tyrosine/serine/threonine phosphatase activity;GO:0016787//hydrolase activity;GO:0016791//phosphatase activity;GO:0019203//carbohydrate phosphatase…	GO:0000045//autophagosome assembly;GO:0001558//regulation of cell growth;GO:0001932//regulation of protein phosphorylation;GO:0005975//carbohydrate metabolic process;GO:0005977//glycogen metabolic process;GO:0005978//glycogen biosynthetic process;GO:0006470//protein dephosphorylation;GO:0006816//calcium ion transport;GO:0006914//autophagy;GO:0007005//mitochondrion organization;GO:0007399//nervous…
ENSMUSG00000020140	2	10	26	0	0	2	24	9	2	4	1	2	1	4	190	2	0.02	0.17	0.28	0	0	0.03	0.29	0.1	0.02	0.07	0.01	0.02	0.02	0.05	2.3	0.02	0.11125	0.31375	1.49581	0.0299505	0.997444	Lgr5	leucine rich repeat containing G protein coupled receptor 5 [Source:MGI Symbol;Acc:MGI:1341817]	Environmental Information Processing	Signal transduction	ko04310//Wnt signaling pathway	K04308	GO:0005794//Golgi apparatus;GO:0005886//plasma membrane;GO:0005887//integral component of plasma membrane;GO:0016020//membrane;GO:0016021//integral component of membrane;GO:0032588//trans-Golgi network membrane	GO:0004888//transmembrane signaling receptor activity;GO:0004930//G protein-coupled receptor activity;GO:0005515//protein binding;GO:0008528//G protein-coupled peptide receptor activity;GO:0016500//protein-hormone receptor activity	GO:0001942//hair follicle development;GO:0007165//signal transduction;GO:0007186//G protein-coupled receptor signaling pathway;GO:0007189//adenylate cyclase-activating G protein-coupled receptor signaling pathway;GO:0007190//activation of adenylate cyclase activity;GO:0009755//hormone-mediated signaling pathway;GO:0009994//oocyte differentiation;GO:0042127//regulation of cell proliferation;GO:004…
ENSMUSG00000043230	0	1	1	0	0	0	0	0	2	3	0	1	1	1	20	0	0	0.02	0.02	0	0	0	0	0	0.03	0.06	0	0.02	0.02	0.02	0.4	0	0.005	0.06875	3.78136	0.0301935	0.997444	Fam124b	family with sequence similarity 124, member B [Source:MGI Symbol;Acc:MGI:3026880]	-	-	-	-	GO:0005634//nucleus;GO:0005654//nucleoplasm;GO:0005739//mitochondrion	GO:0003674//molecular_function	GO:0008150//biological_process
ENSMUSG00000036928	4	4	3	0	3	0	11	7	3	3	11	14	12	5	15	27	0.05	0.06	0.04	0	0.05	0	0.23	0.07	0.03	0.16	0.53	0.37	0.24	0.11	0.71	0.52	0.0625	0.33375	2.41684	0.0302003	0.997444	Stag3	stromal antigen 3 [Source:MGI Symbol;Acc:MGI:1355311]	Cellular Processes	Cell growth and death	ko04114//Oocyte meiosis	K13055	GO:0000775//chromosome, centromeric region;GO:0000785//chromatin;GO:0000794//condensed nuclear chromosome;GO:0000795//synaptonemal complex;GO:0000800//lateral element;GO:0000802//transverse filament;GO:0001673//male germ cell nucleus;GO:0005634//nucleus;GO:0005654//nucleoplasm;GO:0005694//chromosome;GO:0008278//cohesin complex;GO:0030893//meiotic cohesin complex;GO:0034991//nuclear meiotic cohesi…	GO:0003682//chromatin binding;GO:0005515//protein binding	GO:0007049//cell cycle;GO:0007059//chromosome segregation;GO:0007062//sister chromatid cohesion;GO:0007065//male meiosis sister chromatid cohesion;GO:0007066//female meiosis sister chromatid cohesion;GO:0007129//synapsis;GO:0034502//protein localization to chromosome;GO:0051321//meiotic cell cycle
ENSMUSG00000031344	0	1	1	0	0	0	0	0	0	0	1	1	0	6	25	3	0	0.01	0.01	0	0	0	0	0	0	0	0.01	0.01	0	0.1	0.33	0.02	0.0025	0.05875	4.55459	0.0303331	0.997444	Gabrq	gamma-aminobutyric acid (GABA) A receptor, subunit theta [Source:MGI Symbol;Acc:MGI:1888498]	Environmental Information Processing;Organismal Systems;Human Diseases;Organismal Systems;Human Diseases	Signaling molecules and interaction;Nervous system;Substance dependence;Nervous system;Substance dependence	ko04080//Neuroactive ligand-receptor interaction;ko04723//Retrograde endocannabinoid signaling;ko05032//Morphine addiction;ko04727//GABAergic synapse;ko05033//Nicotine addiction	K05192;K05192;K05192;K05192;K05192	GO:0005886//plasma membrane;GO:0005887//integral component of plasma membrane;GO:0016020//membrane;GO:0016021//integral component of membrane;GO:0030054//cell junction;GO:0034707//chloride channel complex;GO:0043005//neuron projection;GO:0043235//receptor complex;GO:0045202//synapse;GO:0045211//postsynaptic membrane	GO:0004888//transmembrane signaling receptor activity;GO:0004890//GABA-A receptor activity;GO:0005216//ion channel activity;GO:0005230//extracellular ligand-gated ion channel activity;GO:0005254//chloride channel activity	GO:0006811//ion transport;GO:0006821//chloride transport;GO:0007165//signal transduction;GO:0007214//gamma-aminobutyric acid signaling pathway;GO:0007268//chemical synaptic transmission;GO:0034220//ion transmembrane transport;GO:0042391//regulation of membrane potential;GO:0050877//nervous system process;GO:1902476//chloride transmembrane transport
ENSMUSG00000038390	3	4	14	4	6	0	14	5	4	5	20	20	1	3	149	16	0.06	0.09	0.26	0.11	0.16	0	0.3	0.08	0.07	0.11	0.41	0.44	0.02	0.06	3.17	0.25	0.1325	0.56625	2.09545	0.0303843	0.997444	Gpr162	G protein-coupled receptor 162 [Source:MGI Symbol;Acc:MGI:1315214]	-	-	-	-	GO:0005575//cellular_component;GO:0005886//plasma membrane;GO:0016020//membrane;GO:0016021//integral component of membrane	GO:0003674//molecular_function;GO:0004930//G protein-coupled receptor activity	GO:0007165//signal transduction;GO:0007186//G protein-coupled receptor signaling pathway;GO:0008150//biological_process
ENSMUSG00000027938	16	7	6	7	9	11	6	14	24	11	12	14	11	14	76	17	0.53	0.31	0.21	0.35	0.45	0.45	0.23	0.41	0.76	0.47	0.47	0.58	0.43	0.54	3.05	0.5	0.3675	0.85	1.20972	0.0304918	0.997444	Creb3l4	cAMP responsive element binding protein 3-like 4 [Source:MGI Symbol;Acc:MGI:1916603]	Environmental Information Processing;Human Diseases;Human Diseases;Human Diseases;Human Diseases;Organismal Systems;Human Diseases;Environmental Information Processing;Human Diseases;Environmental Information Processing;Human Diseases;Human Diseases;Organismal Systems;Organismal Systems;Organismal Systems;Organismal Systems;Environmental Information Processing;Environmental Information Processing…	Signal transduction;Infectious diseases;Neurodegenerative diseases;Infectious diseases;Infectious diseases;Environmental adaptation;Cancers;Signal transduction;Substance dependence;Signal transduction;Infectious diseases;Endocrine and metabolic diseases;Circulatory system;Endocrine system;Nervous system;Endocrine system;Signal transduction;Signal transduction;Nervous system;Endocrine system;Endoc…	ko04151//PI3K-Akt signaling pathway;ko05165//Human papillomavirus infection;ko05016//Huntington disease;ko05163//Human cytomegalovirus infection;ko05166//HTLV-I infection;ko04714//Thermogenesis;ko05203//Viral carcinogenesis;ko04024//cAMP signaling pathway;ko05034//Alcoholism;ko04022//cGMP - PKG signaling pathway;ko05161//Hepatitis B;ko04934//Cushing syndrome;ko04261//Adrenergic signaling in cardi…	K09048;K09048;K09048;K09048;K09048;K09048;K09048;K09048;K09048;K09048;K09048;K09048;K09048;K09048;K09048;K09048;K09048;K09048;K09048;K09048;K09048;K09048;K09048;K09048;K09048;K09048;K09048;K09048;K09048;K09048;K09048;K09048;K09048	GO:0000139//Golgi membrane;GO:0002079//inner acrosomal membrane;GO:0005634//nucleus;GO:0005654//nucleoplasm;GO:0005739//mitochondrion;GO:0005783//endoplasmic reticulum;GO:0005789//endoplasmic reticulum membrane;GO:0005794//Golgi apparatus;GO:0005829//cytosol;GO:0016020//membrane;GO:0016021//integral component of membrane;GO:0031410//cytoplasmic vesicle;GO:0031965//nuclear membrane	GO:0000977//RNA polymerase II regulatory region sequence-specific DNA binding;GO:0001228//DNA-binding transcription activator activity, RNA polymerase II-specific;GO:0003677//DNA binding;GO:0003700//DNA-binding transcription factor activity;GO:0035497//cAMP response element binding	GO:0006355//regulation of transcription, DNA-templated;GO:0006986//response to unfolded protein;GO:0007275//multicellular organism development;GO:0007283//spermatogenesis;GO:0030154//cell differentiation;GO:0030968//endoplasmic reticulum unfolded protein response;GO:0045944//positive regulation of transcription by RNA polymerase II
ENSMUSG00000022584	340	274	203	99	290	267	1668	400	372	146	2706	3434	1059	76	130	3253	22.27	21.59	14.01	8.53	26.35	21.36	124.37	21.86	22.67	11.7	192.14	261.91	77.08	5.81	9.32	175.77	32.5425	94.55	1.53875	0.030517	0.997444	Ly6c2	lymphocyte antigen 6 complex, locus C2 [Source:MGI Symbol;Acc:MGI:3712069]	-	-	-	-	GO:0005886//plasma membrane;GO:0009986//cell surface;GO:0016020//membrane;GO:0031225//anchored component of membrane;GO:0045202//synapse	GO:0030550//acetylcholine receptor inhibitor activity;GO:0033130//acetylcholine receptor binding	GO:0095500//acetylcholine receptor signaling pathway;GO:2000272//negative regulation of signaling receptor activity
ENSMUSG00000003354	8	8	17	7	9	15	16	24	7	10	8	12	2	6	142	8	0.21	0.26	0.44	0.26	0.33	0.49	0.48	0.52	0.17	0.32	0.29	0.52	0.06	0.32	4.26	0.22	0.37375	0.77	1.04278	0.0307884	0.997444	Ccdc65	coiled-coil domain containing 65 [Source:MGI Symbol;Acc:MGI:2146001]	-	-	-	-	GO:0005737//cytoplasm;GO:0005856//cytoskeleton;GO:0005858//axonemal dynein complex;GO:0005929//cilium;GO:0005930//axoneme;GO:0031514//motile cilium;GO:0042995//cell projection	GO:0003674//molecular_function	GO:0003352//regulation of cilium movement;GO:0060271//cilium assembly;GO:0060285//cilium-dependent cell motility;GO:0070286//axonemal dynein complex assembly
ENSMUSG00000070425	11	13	6	7	4	7	14	16	24	13	16	25	8	0	129	35	0.11	0.21	0.08	0.1	0.08	0.12	0.2	0.14	0.28	0.18	0.22	0.36	0.13	0	1.58	0.32	0.13	0.38375	1.56166	0.0308148	0.997444	Xntrpc	Xndc1-transient receptor potential cation channel, subfamily C, member 2 readthrough [Source:MGI Symbol;Acc:MGI:5546370]	-	-	-	-	GO:0005575//cellular_component;GO:0005623//cell;GO:0005634//nucleus;GO:0005887//integral component of plasma membrane;GO:0016020//membrane;GO:0016021//integral component of membrane;GO:0034703//cation channel complex	GO:0003674//molecular_function;GO:0003684//damaged DNA binding;GO:0005216//ion channel activity;GO:0005262//calcium channel activity;GO:0015279//store-operated calcium channel activity;GO:0070679//inositol 1,4,5 trisphosphate binding	GO:0000012//single strand break repair;GO:0006811//ion transport;GO:0006828//manganese ion transport;GO:0007338//single fertilization;GO:0008150//biological_process;GO:0051480//regulation of cytosolic calcium ion concentration;GO:0055085//transmembrane transport;GO:0070588//calcium ion transmembrane transport
ENSMUSG00000036661	41	79	55	12	37	74	56	60	41	49	69	102	56	60	438	110	0.38	0.91	0.51	0.16	0.49	0.86	0.6	0.47	0.35	0.56	0.71	1.4	0.58	0.61	4.71	0.86	0.5475	1.2225	1.1589	0.0310825	0.997444	Dennd3	DENN/MADD domain containing 3 [Source:MGI Symbol;Acc:MGI:2146009]	-	-	-	-	GO:0005737//cytoplasm	GO:0005085//guanyl-nucleotide exchange factor activity;GO:0005515//protein binding;GO:0017112//Rab guanyl-nucleotide exchange factor activity	GO:0008333//endosome to lysosome transport;GO:0044257//cellular protein catabolic process
ENSMUSG00000096410	0	7	40	0	2	4	12	1	4	2	54	167	7	2	26	47	0	1.06	4.88	0	0.35	0.61	1.69	0.1	0.45	0.3	7.29	24.1	0.95	0.27	3.66	4.78	1.08625	5.225	2.26607	0.0313904	0.997444	Ighv1-19	immunoglobulin heavy variable V1-19 [Source:MGI Symbol;Acc:MGI:4439779]	Environmental Information Processing;Human Diseases;Human Diseases;Environmental Information Processing;Cellular Processes;Human Diseases;Human Diseases;Environmental Information Processing;Human Diseases;Human Diseases;Human Diseases;Environmental Information Processing;Organismal Systems;Human Diseases;Human Diseases;Organismal Systems;Organismal Systems;Human Diseases;Organismal Systems;Human …	Signal transduction;Infectious diseases;Infectious diseases;Signal transduction;Transport and catabolism;Cancers;Infectious diseases;Signal transduction;Immune diseases;Infectious diseases;Infectious diseases;Signal transduction;Immune system;Immune diseases;Cardiovascular diseases;Immune system;Immune system;Cardiovascular diseases;Immune system;Immune diseases;Infectious diseases;Immune system;…	ko04151//PI3K-Akt signaling pathway;ko05169//Epstein-Barr virus infection;ko05130//Pathogenic Escherichia coli infection;ko04020//Calcium signaling pathway;ko04145//Phagosome;ko05202//Transcriptional misregulation in cancers;ko05152//Tuberculosis;ko04072//Phospholipase D signaling pathway;ko05322//Systemic lupus erythematosus;ko05150//Staphylococcus aureus infection;ko05146//Amoebiasis;ko04064//N…	K06856;K06856;K06856;K06856;K06856;K06856;K06856;K06856;K06856;K06856;K06856;K06856;K06856;K06856;K06856;K06856;K06856;K06856;K06856;K06856;K06856;K06856;K06856;K06856;K06856;K06856;K06856	GO:0009897//external side of plasma membrane;GO:0042571//immunoglobulin complex, circulating	GO:0003823//antigen binding;GO:0034987//immunoglobulin receptor binding	GO:0006910//phagocytosis, recognition;GO:0006911//phagocytosis, engulfment;GO:0006958//complement activation, classical pathway;GO:0042742//defense response to bacterium;GO:0045087//innate immune response;GO:0050853//B cell receptor signaling pathway;GO:0050871//positive regulation of B cell activation
ENSMUSG00000076571	0	25	5	0	0	3	0	0	4	0	17	190	4	0	18	149	0	4.27	0.69	0	0	0.52	0	0	0.51	0	2.59	30.93	0.61	0	2.86	17.09	0.685	6.82375	3.31639	0.0317278	0.997444	Igkv5-37	immunoglobulin kappa variable 5-37 [Source:MGI Symbol;Acc:MGI:2686256]	-	-	-	-	GO:0005615//extracellular space	-	GO:0002377//immunoglobulin production;GO:0006955//immune response
ENSMUSG00000021903	266	137	412	93	179	245	104	462	425	198	163	94	359	450	3226	103	2.34	1.59	3.65	1.04	2.3	2.79	1.06	3.03	3.35	2.15	1.68	1.09	3.52	4.37	29.23	0.72	2.225	5.76375	1.3732	0.0317954	0.997444	Galnt15	polypeptide N-acetylgalactosaminyltransferase 15 [Source:MGI Symbol;Acc:MGI:1926004]	Metabolism;Metabolism;Metabolism	Global and overview maps;Glycan biosynthesis and metabolism;Glycan biosynthesis and metabolism	ko01100//Metabolic pathways;ko00514//Other types of O-glycan biosynthesis;ko00512//Mucin type O-glycan biosynthesis	K00710;K00710;K00710	GO:0000139//Golgi membrane;GO:0005794//Golgi apparatus;GO:0016020//membrane;GO:0016021//integral component of membrane;GO:0030133//transport vesicle	GO:0003674//molecular_function;GO:0004653//polypeptide N-acetylgalactosaminyltransferase activity;GO:0016740//transferase activity;GO:0016757//transferase activity, transferring glycosyl groups;GO:0030246//carbohydrate binding;GO:0046872//metal ion binding	GO:0006486//protein glycosylation;GO:0008150//biological_process
ENSMUSG00000031428	2	17	5	0	0	0	9	10	7	4	9	33	7	0	121	36	0.05	0.46	0.11	0	0	0	0.22	0.15	0.14	0.11	0.22	0.87	0.17	0	2.96	0.65	0.12375	0.64	2.37064	0.0318269	0.997444	Zcchc18	zinc finger, CCHC domain containing 18 [Source:MGI Symbol;Acc:MGI:1914245]	-	-	-	-	GO:0016607//nuclear speck	GO:0030374//nuclear receptor transcription coactivator activity;GO:0046872//metal ion binding	GO:0030509//BMP signaling pathway;GO:1903508//positive regulation of nucleic acid-templated transcription
ENSMUSG00000041607	54	88	80	10	48	23	113	100	75	35	87	152	82	58	512	139	0.59	1.28	1	0.26	0.73	0.33	1.77	1.69	0.95	0.49	1.03	1.91	1.06	0.78	8.46	1.21	0.95625	1.98625	1.05459	0.0319977	0.997444	Mbp	myelin basic protein [Source:MGI Symbol;Acc:MGI:96925]	-	-	-	-	GO:0005634//nucleus;GO:0005737//cytoplasm;GO:0005886//plasma membrane;GO:0016020//membrane;GO:0032991//protein-containing complex;GO:0033269//internode region of axon;GO:0042995//cell projection;GO:0043025//neuronal cell body;GO:0043209//myelin sheath;GO:0043218//compact myelin;GO:0071944//cell periphery	GO:0002020//protease binding;GO:0005516//calmodulin binding;GO:0019911//structural constituent of myelin sheath	GO:0000165//MAPK cascade;GO:0007605//sensory perception of sound;GO:0009636//response to toxic substance;GO:0034115//negative regulation of heterotypic cell-cell adhesion;GO:0035633//maintenance of permeability of blood-brain barrier;GO:0042552//myelination;GO:0061024//membrane organization;GO:1904209//positive regulation of chemokine (C-C motif) ligand 2 secretion;GO:1904685//positive regulation…
ENSMUSG00000022157	8	1	1	2	3	4	18	2	1	0	1	5	2	0	1	2	0.46	0.07	0.06	0.17	0.24	0.26	1.21	0.09	0.05	0	0.07	0.35	0.13	0	0.06	0.1	0.32	0.095	-1.75207	0.0320974	0.997444	Mcpt8	mast cell protease 8 [Source:MGI Symbol;Acc:MGI:1261780]	Human Diseases;Organismal Systems;Human Diseases;Human Diseases;Cellular Processes;Human Diseases;Human Diseases	Cancers;Immune system;Immune diseases;Immune diseases;Cell growth and death;Endocrine and metabolic diseases;Immune diseases	ko05202//Transcriptional misregulation in cancers;ko04650//Natural killer cell mediated cytotoxicity;ko05320//Autoimmune thyroid disease;ko05330//Allograft rejection;ko04210//Apoptosis;ko04940//Type I diabetes mellitus;ko05332//Graft-versus-host disease	K01353;K01353;K01353;K01353;K01353;K01353;K01353	GO:0005576//extracellular region;GO:0005615//extracellular space;GO:0005737//cytoplasm	GO:0004252//serine-type endopeptidase activity;GO:0008233//peptidase activity;GO:0008236//serine-type peptidase activity;GO:0016787//hydrolase activity	GO:0006508//proteolysis;GO:0008626//granzyme-mediated apoptotic signaling pathway
ENSMUSG00000076613	46	1164	873	114	64	124	447	272	229	59	2208	2449	1684	23	1701	2048	2.04	63.87	38.71	7.24	3.97	6.82	22.67	10.03	9.34	3.2	108.14	127.41	82.7	1.12	86.85	75.17	19.4187	61.7413	1.66878	0.0326225	0.997444	Ighg2b	immunoglobulin heavy constant gamma 2B [Source:MGI Symbol;Acc:MGI:96445]	Environmental Information Processing;Human Diseases;Human Diseases;Environmental Information Processing;Cellular Processes;Human Diseases;Human Diseases;Environmental Information Processing;Human Diseases;Human Diseases;Human Diseases;Environmental Information Processing;Organismal Systems;Human Diseases;Human Diseases;Organismal Systems;Organismal Systems;Human Diseases;Organismal Systems;Human …	Signal transduction;Infectious diseases;Infectious diseases;Signal transduction;Transport and catabolism;Cancers;Infectious diseases;Signal transduction;Immune diseases;Infectious diseases;Infectious diseases;Signal transduction;Immune system;Immune diseases;Cardiovascular diseases;Immune system;Immune system;Cardiovascular diseases;Immune system;Immune diseases;Infectious diseases;Immune system;…	ko04151//PI3K-Akt signaling pathway;ko05169//Epstein-Barr virus infection;ko05130//Pathogenic Escherichia coli infection;ko04020//Calcium signaling pathway;ko04145//Phagosome;ko05202//Transcriptional misregulation in cancers;ko05152//Tuberculosis;ko04072//Phospholipase D signaling pathway;ko05322//Systemic lupus erythematosus;ko05150//Staphylococcus aureus infection;ko05146//Amoebiasis;ko04064//N…	K06856;K06856;K06856;K06856;K06856;K06856;K06856;K06856;K06856;K06856;K06856;K06856;K06856;K06856;K06856;K06856;K06856;K06856;K06856;K06856;K06856;K06856;K06856;K06856;K06856;K06856;K06856	GO:0016020//membrane;GO:0016021//integral component of membrane	-	-
ENSMUSG00000015053	28	24	34	16	10	18	63	35	14	10	31	25	9	12	2164	23	0.82	0.45	0.81	0.36	0.2	0.35	1.89	0.63	0.2	0.43	0.52	0.81	0.43	0.21	52.16	0.28	0.68875	6.88	3.32036	0.0330525	0.997444	Gata2	GATA binding protein 2 [Source:MGI Symbol;Acc:MGI:95662]	-	-	-	-	GO:0005623//cell;GO:0005634//nucleus;GO:0005654//nucleoplasm;GO:0005737//cytoplasm;GO:0032991//protein-containing complex	GO:0000978//RNA polymerase II proximal promoter sequence-specific DNA binding;GO:0000981//DNA-binding transcription factor activity, RNA polymerase II-specific;GO:0000987//proximal promoter sequence-specific DNA binding;GO:0001228//DNA-binding transcription activator activity, RNA polymerase II-specific;GO:0003677//DNA binding;GO:0003682//chromatin binding;GO:0003700//DNA-binding transcription fa…	GO:0000122//negative regulation of transcription by RNA polymerase II;GO:0001655//urogenital system development;GO:0001709//cell fate determination;GO:0001764//neuron migration;GO:0001892//embryonic placenta development;GO:0006351//transcription, DNA-templated;GO:0006355//regulation of transcription, DNA-templated;GO:0006909//phagocytosis;GO:0007204//positive regulation of cytosolic calcium ion c…
ENSMUSG00000021186	97	22	274	30	56	49	274	187	95	41	134	25	29	51	1549	26	1.8	0.5	4.92	0.87	1.43	1.12	6.12	2.91	1.67	0.82	2.93	0.57	0.49	1.06	33.12	0.36	2.45875	5.1275	1.06033	0.0330567	0.997444	Fbln5	fibulin 5 [Source:MGI Symbol;Acc:MGI:1346091]	-	-	-	-	GO:0005576//extracellular region;GO:0005615//extracellular space;GO:0062023//collagen-containing extracellular matrix;GO:0071953//elastic fiber	GO:0005178//integrin binding;GO:0005509//calcium ion binding;GO:0008022//protein C-terminus binding;GO:0030023//extracellular matrix constituent conferring elasticity;GO:0042803//protein homodimerization activity	GO:0000122//negative regulation of transcription by RNA polymerase II;GO:0001558//regulation of cell growth;GO:0007155//cell adhesion;GO:0016525//negative regulation of angiogenesis;GO:0030198//extracellular matrix organization;GO:0033690//positive regulation of osteoblast proliferation;GO:0034394//protein localization to cell surface;GO:0045944//positive regulation of transcription by RNA polyme…
ENSMUSG00000026893	20	14	22	3	16	7	27	21	13	8	23	55	21	25	91	43	0.3	0.26	0.33	0.06	0.34	0.13	0.46	0.26	0.18	0.14	0.38	0.97	0.35	0.41	1.56	0.53	0.2675	0.565	1.07871	0.0331026	0.997444	Gca	grancalcin [Source:MGI Symbol;Acc:MGI:1918521]	-	-	-	-	GO:0005737//cytoplasm;GO:0005829//cytosol;GO:0005886//plasma membrane;GO:0016020//membrane	GO:0005509//calcium ion binding;GO:0042803//protein homodimerization activity;GO:0046872//metal ion binding;GO:0046982//protein heterodimerization activity	-
ENSMUSG00000074384	9	11	11	4	3	2	17	8	7	4	25	17	8	4	107	26	0.23	0.35	0.28	0.15	0.11	0.06	0.5	0.17	0.16	0.13	0.71	0.51	0.23	0.11	3.16	0.55	0.23125	0.695	1.58756	0.0332853	0.997444	AI429214	expressed sequence AI429214 [Source:MGI Symbol;Acc:MGI:2142538]	-	-	-	-	GO:0005575//cellular_component	GO:0003674//molecular_function	GO:0008150//biological_process
ENSMUSG00000036528	17	21	23	2	10	13	50	40	17	13	36	44	15	7	313	68	0.24	0.38	0.34	0.04	0.2	0.24	0.84	0.46	0.23	0.23	0.59	0.74	0.25	0.11	5.5	0.83	0.3425	1.06	1.62989	0.0335605	0.997444	Ppfibp2	PTPRF interacting protein, binding protein 2 (liprin beta 2) [Source:MGI Symbol;Acc:MGI:894649]	-	-	-	-	GO:0048786//presynaptic active zone;GO:0098793//presynapse	GO:0005515//protein binding;GO:0042802//identical protein binding	GO:0007528//neuromuscular junction development;GO:0050808//synapse organization
ENSMUSG00000031451	795	440	2642	685	884	684	1566	2013	922	528	1929	343	323	257	15912	385	15.41	10.59	51.21	19.01	24.5	16.56	35.13	32.52	16.44	12.51	41.37	7.87	6.95	5.45	355.86	6.22	25.6163	56.5838	1.14333	0.0341209	0.997444	Gas6	growth arrest specific 6 [Source:MGI Symbol;Acc:MGI:95660]	Human Diseases	Drug resistance	ko01521//EGFR tyrosine kinase inhibitor resistance	K05464	GO:0005576//extracellular region;GO:0005615//extracellular space;GO:0005623//cell;GO:0005737//cytoplasm	GO:0001786//phosphatidylserine binding;GO:0005102//signaling receptor binding;GO:0005509//calcium ion binding;GO:0030296//protein tyrosine kinase activator activity;GO:0030674//protein binding, bridging;GO:0030971//receptor tyrosine kinase binding;GO:0043027//cysteine-type endopeptidase inhibitor activity involved in apoptotic process;GO:0046872//metal ion binding;GO:0048018//receptor ligand acti…	GO:0001764//neuron migration;GO:0001934//positive regulation of protein phosphorylation;GO:0001961//positive regulation of cytokine-mediated signaling pathway;GO:0003104//positive regulation of glomerular filtration;GO:0006468//protein phosphorylation;GO:0006909//phagocytosis;GO:0006915//apoptotic process;GO:0007165//signal transduction;GO:0007167//enzyme linked receptor protein signaling pathway…
ENSMUSG00000020176	232	167	576	95	94	138	383	335	157	162	251	168	122	156	3041	170	2.3	2.07	5.62	1.41	1.34	1.68	4.5	2.73	1.41	1.93	2.88	1.94	1.32	1.67	34.79	1.39	2.70625	5.91625	1.12839	0.0344383	0.997444	Grb10	growth factor receptor bound protein 10 [Source:MGI Symbol;Acc:MGI:103232]	Environmental Information Processing	Signal transduction	ko04150//mTOR signaling pathway	K20064	GO:0005737//cytoplasm;GO:0005829//cytosol;GO:0032991//protein-containing complex	GO:0001784//phosphotyrosine residue binding;GO:0005070//SH3/SH2 adaptor activity;GO:0005158//insulin receptor binding;GO:0005515//protein binding;GO:0042802//identical protein binding	GO:0007165//signal transduction;GO:0008286//insulin receptor signaling pathway;GO:0009967//positive regulation of signal transduction;GO:0010467//gene expression;GO:0030178//negative regulation of Wnt signaling pathway;GO:0030949//positive regulation of vascular endothelial growth factor receptor signaling pathway;GO:0032868//response to insulin;GO:0042326//negative regulation of phosphorylation;…
ENSMUSG00000001349	4	0	73	15	3	1	20	22	4	2	17	5	2	1	6352	3	0.08	0	2.28	0.45	0.17	0.07	0.99	0.6	0.12	0.1	0.5	0.46	0.08	0.06	215.45	0.11	0.58	27.11	5.54663	0.0349334	0.997444	Cnn1	calponin 1 [Source:MGI Symbol;Acc:MGI:104979]	-	-	-	-	GO:0005856//cytoskeleton	GO:0003779//actin binding;GO:0005515//protein binding;GO:0005516//calmodulin binding	GO:0031032//actomyosin structure organization;GO:1904706//negative regulation of vascular smooth muscle cell proliferation
ENSMUSG00000038580	0	0	0	1	0	0	0	0	1	0	3	3	2	0	5	4	0	0	0	0.14	0	0	0	0	0.09	0	0.32	0.35	0.22	0	0.56	0.33	0.0175	0.23375	3.73954	0.0351641	0.997444	Sct	secretin [Source:MGI Symbol;Acc:MGI:99466]	Environmental Information Processing;Organismal Systems;Organismal Systems	Signaling molecules and interaction;Digestive system;Digestive system	ko04080//Neuroactive ligand-receptor interaction;ko04972//Pancreatic secretion;ko04976//Bile secretion	K05263;K05263;K05263	GO:0005576//extracellular region;GO:0005615//extracellular space;GO:0005623//cell	GO:0001664//G protein-coupled receptor binding;GO:0005102//signaling receptor binding;GO:0005179//hormone activity;GO:0046659//digestive hormone activity;GO:0047485//protein N-terminus binding	GO:0002024//diet induced thermogenesis;GO:0007165//signal transduction;GO:0007420//brain development;GO:0008542//visual learning;GO:0009992//cellular water homeostasis;GO:0021542//dentate gyrus development;GO:0021766//hippocampus development;GO:0031667//response to nutrient levels;GO:0032098//regulation of appetite;GO:0043524//negative regulation of neuron apoptotic process;GO:0043950//positive r…
ENSMUSG00000030306	15	11	45	7	10	17	28	34	19	13	7	10	11	17	653	10	0.09	0.08	0.27	0.06	0.16	0.13	0.19	0.19	0.1	0.13	0.05	0.07	0.07	0.11	4.45	0.09	0.14625	0.63375	2.11548	0.0352166	0.997444	Tmtc1	transmembrane and tetratricopeptide repeat containing 1 [Source:MGI Symbol;Acc:MGI:3039590]	-	-	-	-	GO:0005739//mitochondrion;GO:0005783//endoplasmic reticulum;GO:0016020//membrane;GO:0016021//integral component of membrane	GO:0000030//mannosyltransferase activity;GO:0004169//dolichyl-phosphate-mannose-protein mannosyltransferase activity;GO:0005515//protein binding;GO:0016740//transferase activity	GO:0006396//RNA processing;GO:0006486//protein glycosylation;GO:0035269//protein O-linked mannosylation
ENSMUSG00000028644	5	1	3	1	2	1	1	1	3	0	1	4	5	7	30	8	0.06	0.01	0.16	0.02	0.03	0.01	0.01	0.01	0.03	0	0.01	0.05	0.06	0.09	0.39	0.08	0.03875	0.08875	1.19555	0.035274	0.997444	Ermap	erythroblast membrane-associated protein [Source:MGI Symbol;Acc:MGI:1349816]	-	-	-	-	GO:0005737//cytoplasm;GO:0005794//Golgi apparatus;GO:0005829//cytosol;GO:0005886//plasma membrane;GO:0009897//external side of plasma membrane;GO:0016020//membrane;GO:0016021//integral component of membrane;GO:0031410//cytoplasmic vesicle	GO:0005102//signaling receptor binding;GO:0005515//protein binding	GO:0001817//regulation of cytokine production;GO:0050776//regulation of immune response;GO:0050852//T cell receptor signaling pathway
ENSMUSG00000047867	119	180	122	41	74	79	285	168	141	71	327	334	119	92	811	345	3.67	6.57	3.61	1.82	3.22	2.88	10.02	4.21	3.96	2.54	11.05	11.8	3.85	2.97	27.97	8.5	4.5	9.08	1.01277	0.0360952	0.997444	Gimap6	GTPase, IMAP family member 6 [Source:MGI Symbol;Acc:MGI:1918876]	-	-	-	-	GO:0005737//cytoplasm;GO:0005783//endoplasmic reticulum;GO:0005829//cytosol	GO:0000166//nucleotide binding;GO:0005525//GTP binding	GO:0008150//biological_process
ENSMUSG00000050394	1	8	7	3	2	7	44	10	4	1	40	22	11	6	227	24	0.02	0.24	0.17	0.1	0.07	0.21	1.24	0.2	0.09	0.03	1.08	0.64	0.3	0.16	6.38	0.49	0.28125	1.14625	2.027	0.0362291	0.997444	Armcx6	armadillo repeat containing, X-linked 6 [Source:MGI Symbol;Acc:MGI:2147993]	-	-	-	-	GO:0005575//cellular_component;GO:0005739//mitochondrion;GO:0005741//mitochondrial outer membrane;GO:0016020//membrane;GO:0016021//integral component of membrane	GO:0003674//molecular_function	GO:0008150//biological_process
ENSMUSG00000025983	1	0	0	0	0	0	1	0	1	0	2	0	2	2	14	2	0.01	0	0	0	0	0	0.02	0	0.01	0	0.03	0	0.03	0.03	0.21	0.03	0.00375	0.0425	3.5025	0.0362546	0.997444	Ccdc150	coiled-coil domain containing 150 [Source:MGI Symbol;Acc:MGI:1925266]	-	-	-	-	GO:0005575//cellular_component	GO:0003674//molecular_function	GO:0008150//biological_process
ENSMUSG00000020839	0	3	1	0	0	0	1	1	1	0	4	1	4	1	29	1	0	0.13	0.1	0	0	0	0.04	0.03	0.03	0	0.16	0.11	0.2	0.04	1.21	0.08	0.0375	0.22875	2.60881	0.0366227	0.997444	Tmigd1	transmembrane and immunoglobulin domain containing 1 [Source:MGI Symbol;Acc:MGI:1913851]	-	-	-	-	GO:0005737//cytoplasm;GO:0005886//plasma membrane;GO:0016020//membrane;GO:0016021//integral component of membrane;GO:0043005//neuron projection	GO:0003674//molecular_function	GO:0030334//regulation of cell migration;GO:0042127//regulation of cell proliferation;GO:0043066//negative regulation of apoptotic process;GO:0090559//regulation of membrane permeability
ENSMUSG00000076552	1	13	94	2	2	0	11	20	7	3	39	184	5	4	265	123	0.13	2.08	12.21	0.45	0.37	0	1.61	2.15	0.86	0.47	5.55	28.14	0.72	0.57	39.48	13.22	2.375	11.1263	2.22797	0.0368106	0.997444	Igkv4-61	immunoglobulin kappa chain variable 4-61 [Source:MGI Symbol;Acc:MGI:4439819]	-	-	-	-	GO:0005615//extracellular space	-	GO:0002377//immunoglobulin production;GO:0006955//immune response
ENSMUSG00000029330	21	28	24	8	19	19	62	35	40	12	93	58	28	12	215	55	0.26	0.44	0.3	0.14	0.34	0.3	0.9	0.37	0.46	0.18	1.3	0.86	0.39	0.17	3.12	0.58	0.38125	0.8825	1.21086	0.0368268	0.997444	Cds1	CDP-diacylglycerol synthase 1 [Source:MGI Symbol;Acc:MGI:1921846]	Metabolism;Metabolism;Environmental Information Processing	Global and overview maps;Lipid metabolism;Signal transduction	ko01100//Metabolic pathways;ko00564//Glycerophospholipid metabolism;ko04070//Phosphatidylinositol signaling system	K00981;K00981;K00981	GO:0005783//endoplasmic reticulum;GO:0005789//endoplasmic reticulum membrane;GO:0016020//membrane;GO:0016021//integral component of membrane	GO:0004605//phosphatidate cytidylyltransferase activity;GO:0016740//transferase activity;GO:0016772//transferase activity, transferring phosphorus-containing groups;GO:0016779//nucleotidyltransferase activity	GO:0006629//lipid metabolic process;GO:0006661//phosphatidylinositol biosynthetic process;GO:0008654//phospholipid biosynthetic process;GO:0016024//CDP-diacylglycerol biosynthetic process;GO:0045600//positive regulation of fat cell differentiation;GO:0140042//lipid droplet formation
ENSMUSG00000037341	3	6	5	0	2	3	6	7	3	2	6	23	9	0	38	24	0.09	0.15	0.1	0	0.1	0.07	0.26	0.12	0.05	0.06	0.17	0.78	0.25	0	1.17	0.58	0.11125	0.3825	1.78165	0.0368414	0.997444	Slc9a7	solute carrier family 9 (sodium/hydrogen exchanger), member 7 [Source:MGI Symbol;Acc:MGI:2444530]	Organismal Systems	Circulatory system	ko04260//Cardiac muscle contraction	K12041	GO:0005623//cell;GO:0005768//endosome;GO:0005794//Golgi apparatus;GO:0005802//trans-Golgi network;GO:0005886//plasma membrane;GO:0016020//membrane;GO:0016021//integral component of membrane;GO:0043231//intracellular membrane-bounded organelle;GO:0055037//recycling endosome;GO:0055038//recycling endosome membrane	GO:0015297//antiporter activity;GO:0015299//solute:proton antiporter activity;GO:0015385//sodium:proton antiporter activity;GO:0015386//potassium:proton antiporter activity	GO:0006811//ion transport;GO:0006812//cation transport;GO:0006813//potassium ion transport;GO:0006814//sodium ion transport;GO:0006885//regulation of pH;GO:0051453//regulation of intracellular pH;GO:0055085//transmembrane transport;GO:0071805//potassium ion transmembrane transport;GO:0098656//anion transmembrane transport;GO:0098719//sodium ion import across plasma membrane;GO:1902600//proton tra…
ENSMUSG00000109061	10	22	10	13	5	8	20	33	21	19	13	5	58	24	171	21	0.17	0.48	0.18	0.32	0.12	0.17	0.4	0.47	0.34	0.4	0.24	0.1	1.11	0.46	3.39	0.3	0.28875	0.7925	1.45659	0.0372943	0.997444	Gm49320	predicted gene, 49320 [Source:MGI Symbol;Acc:MGI:6121499]	Human Diseases;Human Diseases;Environmental Information Processing;Human Diseases;Human Diseases;Human Diseases;Human Diseases;Organismal Systems;Cellular Processes;Genetic Information Processing;Human Diseases;Human Diseases;Organismal Systems;Human Diseases;Organismal Systems;Organismal Systems;Environmental Information Processing;Organismal Systems;Organismal Systems;Organismal Systems;Organis…	Infectious diseases;Neurodegenerative diseases;Signal transduction;Neurodegenerative diseases;Infectious disease: viral;Infectious diseases;Infectious diseases;Immune system;Cellular community - eukaryotes;Folding, sorting and degradation;Infectious diseases;Cardiovascular diseases;Endocrine system;Infectious disease: bacterial;Development;Nervous system;Signal transduction;Immune system;Immune s…	ko05169//Epstein-Barr virus infection;ko05010//Alzheimer disease;ko04010//MAPK signaling pathway;ko05016//Huntington disease;ko05170//Human immunodeficiency virus 1 infection;ko05132//Salmonella infection;ko05167//Kaposi sarcoma-associated herpesvirus infection;ko04664//Fc epsilon RI signaling pathway;ko04530//Tight junction;ko04141//Protein processing in endoplasmic reticulum;ko05161//Hepatitis …	K04431;K04431;K04431;K04431;K04431;K04431;K04431;K04431;K04431;K04431;K04431;K04431;K04431;K04431;K04431;K04431;K04431;K04431;K04431;K04431;K04431;K04431;K04431;K04431;K04431	GO:0005634//nucleus;GO:0005737//cytoplasm;GO:0005829//cytosol	GO:0000166//nucleotide binding;GO:0000287//magnesium ion binding;GO:0004672//protein kinase activity;GO:0004674//protein serine/threonine kinase activity;GO:0004708//MAP kinase kinase activity;GO:0004713//protein tyrosine kinase activity;GO:0005515//protein binding;GO:0005524//ATP binding;GO:0008022//protein C-terminus binding;GO:0008545//JUN kinase kinase activity;GO:0016301//kinase activity;GO:…	GO:0000187//activation of MAPK activity;GO:0001934//positive regulation of protein phosphorylation;GO:0006468//protein phosphorylation;GO:0006915//apoptotic process;GO:0006970//response to osmotic stress;GO:0007254//JNK cascade;GO:0007257//activation of JUN kinase activity;GO:0007346//regulation of mitotic cell cycle;GO:0009408//response to heat;GO:0009411//response to UV;GO:0009611//response to …
ENSMUSG00000020577	223	309	107	77	92	120	484	280	204	153	449	533	203	85	1518	724	5.7	9.93	2.74	2.82	3.36	3.83	14.54	5.97	4.85	4.78	13.21	16.69	6	2.38	45.11	15.61	6.11125	13.5787	1.15181	0.0373072	0.997444	Tspan13	tetraspanin 13 [Source:MGI Symbol;Acc:MGI:1913359]	-	-	-	-	GO:0005886//plasma membrane;GO:0016020//membrane;GO:0016021//integral component of membrane	GO:0005246//calcium channel regulator activity;GO:0005515//protein binding	GO:1903169//regulation of calcium ion transmembrane transport
ENSMUSG00000057132	4	5	2	596	2	4	3	3	7	1	9	20	6	0	35	6	0.07	0.26	0.02	24.32	0.23	0.19	0.18	0.03	0.13	0.06	0.31	0.7	0.23	0	1.47	0.16	3.1625	0.3825	-3.04753	0.0373887	0.997444	Rpgrip1	retinitis pigmentosa GTPase regulator interacting protein 1 [Source:MGI Symbol;Acc:MGI:1932134]	-	-	-	-	GO:0005929//cilium;GO:0005930//axoneme;GO:0016020//membrane;GO:0016021//integral component of membrane;GO:0032391//photoreceptor connecting cilium;GO:0035253//ciliary rootlet;GO:0035869//ciliary transition zone;GO:0042995//cell projection;GO:0097730//non-motile cilium	GO:0005515//protein binding	GO:0007601//visual perception;GO:0042462//eye photoreceptor cell development;GO:0050896//response to stimulus;GO:0060041//retina development in camera-type eye;GO:0061351//neural precursor cell proliferation
ENSMUSG00000038534	51	44	45	12	34	32	76	67	62	41	69	93	57	53	349	103	0.67	0.72	0.59	0.24	0.64	0.52	1.17	0.73	0.75	0.66	1	1.44	0.83	0.76	5.27	1.12	0.66	1.47875	1.16384	0.0377838	0.997444	Osbpl7	oxysterol binding protein-like 7 [Source:MGI Symbol;Acc:MGI:1918490]	-	-	-	-	GO:0005776//autophagosome;GO:0005829//cytosol;GO:0005886//plasma membrane;GO:0016020//membrane;GO:0043231//intracellular membrane-bounded organelle;GO:0097038//perinuclear endoplasmic reticulum	GO:0008289//lipid binding;GO:0015248//sterol transporter activity;GO:0015485//cholesterol binding;GO:0032934//sterol binding	GO:0006869//lipid transport;GO:0015918//sterol transport;GO:0071397//cellular response to cholesterol;GO:1901800//positive regulation of proteasomal protein catabolic process
ENSMUSG00000096805	0	1	0	0	0	0	0	0	0	0	0	0	40	0	23	6	0	0.17	0	0	0	0	0	0	0	0	0	0	6.6	0	3.73	0.77	0.02125	1.3875	6.02888	0.0379522	0.997444	Ighv9-1	immunoglobulin heavy variable 9-1 [Source:MGI Symbol;Acc:MGI:4439911]	Environmental Information Processing;Human Diseases;Human Diseases;Environmental Information Processing;Cellular Processes;Human Diseases;Human Diseases;Environmental Information Processing;Human Diseases;Human Diseases;Human Diseases;Environmental Information Processing;Organismal Systems;Human Diseases;Human Diseases;Organismal Systems;Organismal Systems;Human Diseases;Organismal Systems;Human …	Signal transduction;Infectious diseases;Infectious diseases;Signal transduction;Transport and catabolism;Cancers;Infectious diseases;Signal transduction;Immune diseases;Infectious diseases;Infectious diseases;Signal transduction;Immune system;Immune diseases;Cardiovascular diseases;Immune system;Immune system;Cardiovascular diseases;Immune system;Immune diseases;Infectious diseases;Immune system;…	ko04151//PI3K-Akt signaling pathway;ko05169//Epstein-Barr virus infection;ko05130//Pathogenic Escherichia coli infection;ko04020//Calcium signaling pathway;ko04145//Phagosome;ko05202//Transcriptional misregulation in cancers;ko05152//Tuberculosis;ko04072//Phospholipase D signaling pathway;ko05322//Systemic lupus erythematosus;ko05150//Staphylococcus aureus infection;ko05146//Amoebiasis;ko04064//N…	K06856;K06856;K06856;K06856;K06856;K06856;K06856;K06856;K06856;K06856;K06856;K06856;K06856;K06856;K06856;K06856;K06856;K06856;K06856;K06856;K06856;K06856;K06856;K06856;K06856;K06856;K06856	GO:0009897//external side of plasma membrane;GO:0042571//immunoglobulin complex, circulating	GO:0003823//antigen binding;GO:0034987//immunoglobulin receptor binding	GO:0006910//phagocytosis, recognition;GO:0006911//phagocytosis, engulfment;GO:0006958//complement activation, classical pathway;GO:0042742//defense response to bacterium;GO:0045087//innate immune response;GO:0050853//B cell receptor signaling pathway;GO:0050871//positive regulation of B cell activation
ENSMUSG00000049047	101	118	157	27	76	75	270	122	90	88	258	203	60	57	1448	216	1.67	2.35	2.7	0.57	1.81	1.72	4.64	1.6	1.23	1.68	4.49	4.12	1.22	1.05	25.39	3.1	2.1325	5.285	1.30936	0.0380233	0.997444	Armcx3	armadillo repeat containing, X-linked 3 [Source:MGI Symbol;Acc:MGI:1918953]	-	-	-	-	GO:0005634//nucleus;GO:0005737//cytoplasm;GO:0005739//mitochondrion;GO:0005741//mitochondrial outer membrane;GO:0016020//membrane;GO:0016021//integral component of membrane;GO:0031307//integral component of mitochondrial outer membrane	GO:0005515//protein binding	GO:0034613//cellular protein localization;GO:0045944//positive regulation of transcription by RNA polymerase II
ENSMUSG00000061353	613	761	935	212	378	418	2228	726	512	484	834	590	289	320	10967	495	14.2	19.48	22.11	7	12.77	11.57	63.04	14.2	10.64	13.17	22.35	15.07	6.48	7.1	295.25	7.71	20.5463	47.2212	1.20056	0.0388777	0.997444	Cxcl12	chemokine (C-X-C motif) ligand 12 [Source:MGI Symbol;Acc:MGI:103556]	Human Diseases;Environmental Information Processing;Human Diseases;Environmental Information Processing;Human Diseases;Cellular Processes;Organismal Systems;Organismal Systems;Organismal Systems;Organismal Systems;Environmental Information Processing	Cancers;Signaling molecules and interaction;Infectious diseases;Signal transduction;Immune diseases;Cell motility;Immune system;Development;Immune system;Immune system;Signaling molecules and interaction	ko05200//Pathways in cancer;ko04060//Cytokine-cytokine receptor interaction;ko05163//Human cytomegalovirus infection;ko04064//NF-kappa B signaling pathway;ko05323//Rheumatoid arthritis;ko04810//Regulation of actin cytoskeleton;ko04062//Chemokine signaling pathway;ko04360//Axon guidance;ko04672//Intestinal immune network for IgA production;ko04670//Leukocyte transendothelial migration;ko04061//Vir…	K10031;K10031;K10031;K10031;K10031;K10031;K10031;K10031;K10031;K10031;K10031	GO:0005576//extracellular region;GO:0005615//extracellular space;GO:0005634//nucleus;GO:0005737//cytoplasm;GO:0005886//plasma membrane;GO:0009897//external side of plasma membrane	GO:0005125//cytokine activity;GO:0005178//integrin binding;GO:0008009//chemokine activity;GO:0008083//growth factor activity;GO:0042379//chemokine receptor binding;GO:0045236//CXCR chemokine receptor binding	GO:0001569//branching involved in blood vessel morphogenesis;GO:0001666//response to hypoxia;GO:0001667//ameboidal-type cell migration;GO:0001764//neuron migration;GO:0001938//positive regulation of endothelial cell proliferation;GO:0006935//chemotaxis;GO:0006952//defense response;GO:0006955//immune response;GO:0007281//germ cell development;GO:0007411//axon guidance;GO:0007420//brain development…
ENSMUSG00000031970	10	4	10	5	3	4	2	11	11	10	4	14	8	12	53	8	0.36	0.17	0.35	0.25	0.14	0.15	0.08	0.31	0.36	0.44	0.15	0.57	0.31	0.46	1.95	0.24	0.22625	0.56	1.30751	0.0390275	0.997444	Dbndd1	dysbindin (dystrobrevin binding protein 1) domain containing 1 [Source:MGI Symbol;Acc:MGI:1919435]	-	-	-	-	GO:0005737//cytoplasm	-	-
ENSMUSG00000074115	0	12	4	40	10	5	0	1	2	0	0	3	2	6	8	4	0	1.21	0.32	4.65	1.16	0.51	0	0.07	0.15	0	0	0.29	0.18	0.53	0.75	0.27	0.99	0.27125	-1.86781	0.0391214	0.997444	Saa1	serum amyloid A 1 [Source:MGI Symbol;Acc:MGI:98221]	-	-	-	-	GO:0005576//extracellular region;GO:0005615//extracellular space;GO:0005881//cytoplasmic microtubule;GO:0034364//high-density lipoprotein particle	GO:0001664//G protein-coupled receptor binding;GO:0005515//protein binding;GO:0008201//heparin binding;GO:0042056//chemoattractant activity	GO:0006953//acute-phase response;GO:0008203//cholesterol metabolic process;GO:0009617//response to bacterium;GO:0050918//positive chemotaxis;GO:0060326//cell chemotaxis
ENSMUSG00000024529	1554	341	8176	447	469	598	2423	1182	790	817	1306	312	371	849	2020	372	16.3	4.5	85.22	7.06	6.99	7.78	29.99	10.42	7.57	10.4	15.79	3.86	4.29	9.71	24.88	3.23	21.0325	9.96625	-1.0775	0.0391652	0.997444	Lox	lysyl oxidase [Source:MGI Symbol;Acc:MGI:96817]	-	-	-	-	GO:0005576//extracellular region;GO:0005581//collagen trimer;GO:0005615//extracellular space;GO:0005623//cell;GO:0005634//nucleus;GO:0031012//extracellular matrix;GO:0062023//collagen-containing extracellular matrix	GO:0004720//protein-lysine 6-oxidase activity;GO:0005507//copper ion binding;GO:0005515//protein binding;GO:0005518//collagen binding;GO:0016491//oxidoreductase activity;GO:0016641//oxidoreductase activity, acting on the CH-NH2 group of donors, oxygen as acceptor;GO:0046872//metal ion binding	GO:0001568//blood vessel development;GO:0001649//osteoblast differentiation;GO:0001932//regulation of protein phosphorylation;GO:0007507//heart development;GO:0009725//response to hormone;GO:0010468//regulation of gene expression;GO:0016202//regulation of striated muscle tissue development;GO:0017015//regulation of transforming growth factor beta receptor signaling pathway;GO:0018057//peptidyl-ly…
ENSMUSG00000052316	1	0	128	3	1	2	241	20	8	1	40	1	0	0	14	2	0.01	0	1.19	0.04	0.01	0.02	2.59	0.16	0.07	0.01	0.41	0.01	0	0	0.15	0.02	0.5025	0.08375	-2.58496	0.0393083	0.997444	Lrrc15	leucine rich repeat containing 15 [Source:MGI Symbol;Acc:MGI:1921738]	-	-	-	-	GO:0005615//extracellular space;GO:0009986//cell surface;GO:0016020//membrane;GO:0016021//integral component of membrane;GO:0031012//extracellular matrix;GO:0062023//collagen-containing extracellular matrix	GO:0001968//fibronectin binding;GO:0005515//protein binding;GO:0005518//collagen binding;GO:0043236//laminin binding	GO:0030335//positive regulation of cell migration;GO:0046813//receptor-mediated virion attachment to host cell;GO:1903077//negative regulation of protein localization to plasma membrane
ENSMUSG00000024846	24	29	38	119	32	33	31	47	36	20	24	17	24	29	10	30	0.59	1.41	0.52	2.56	2.58	0.52	0.45	0.91	0.77	0.31	0.62	0.25	0.59	1.23	0.14	0.39	1.1925	0.5375	-1.14965	0.0396707	0.997444	Cst6	cystatin E/M [Source:MGI Symbol;Acc:MGI:1920970]	-	-	-	-	GO:0001533//cornified envelope	GO:0004869//cysteine-type endopeptidase inhibitor activity	GO:0008544//epidermis development;GO:0010951//negative regulation of endopeptidase activity
ENSMUSG00000044566	5	2	9	0	6	0	4	4	12	5	4	5	6	10	23	11	0.07	0.04	0.21	0	0.14	0	0.07	0.05	0.19	0.09	0.07	0.1	0.1	0.17	0.42	0.18	0.0725	0.165	1.18641	0.0396887	0.997444	Cage1	cancer antigen 1 [Source:MGI Symbol;Acc:MGI:1918463]	-	-	-	-	GO:0005575//cellular_component	GO:0003674//molecular_function	GO:0008150//biological_process
ENSMUSG00000094157	0	1	5	1	1	0	3	4	0	1	0	0	0	0	0	0	0	0.06	0.21	0.05	0.03	0	0.15	0.22	0	0.05	0	0	0	0	0	0	0.09	0.00625	-3.848	0.0398367	0.997444	Gm7995	predicted gene 7995 [Source:MGI Symbol;Acc:MGI:3779776]	-	-	-	-	GO:0005575//cellular_component	GO:0003674//molecular_function	GO:0008150//biological_process
ENSMUSG00000035686	32	3	16	36	44	53	4	40	25	9	16	9	22	13	720	5	1.24	0.14	0.62	1.99	2.43	2.56	0.18	1.29	0.89	0.43	0.68	0.41	0.95	0.55	32.13	0.16	1.30625	4.525	1.79249	0.0400994	0.997444	Thrsp	thyroid hormone responsive [Source:MGI Symbol;Acc:MGI:109126]	-	-	-	-	GO:0005634//nucleus;GO:0005654//nucleoplasm;GO:0005737//cytoplasm;GO:0005829//cytosol	GO:0005515//protein binding;GO:0042802//identical protein binding;GO:0042803//protein homodimerization activity	GO:0006629//lipid metabolic process;GO:0009617//response to bacterium;GO:0010866//regulation of triglyceride biosynthetic process;GO:0046890//regulation of lipid biosynthetic process
ENSMUSG00000023336	1	5	5	5	1	1	8	14	0	3	1	0	0	3	942	3	0.05	0.22	0.27	0.38	0.08	0.04	0.33	0.42	0	0.15	0.04	0	0	0.16	39.4	0.09	0.22375	4.98	4.47619	0.0401016	0.997444	Wfdc1	WAP four-disulfide core domain 1 [Source:MGI Symbol;Acc:MGI:1915116]	-	-	-	-	GO:0005576//extracellular region;GO:0005615//extracellular space	GO:0003674//molecular_function;GO:0004867//serine-type endopeptidase inhibitor activity;GO:0030414//peptidase inhibitor activity	GO:0001558//regulation of cell growth;GO:0010466//negative regulation of peptidase activity;GO:0010951//negative regulation of endopeptidase activity;GO:0032355//response to estradiol;GO:0042493//response to drug;GO:0050680//negative regulation of epithelial cell proliferation;GO:0050728//negative regulation of inflammatory response;GO:0061045//negative regulation of wound healing
ENSMUSG00000027762	0	0	0	0	1	2	1	1	0	0	12	0	0	5	63	0	0	0	0	0	0.04	0.08	0.04	0.03	0	0	0.42	0	0	0.17	2.29	0	0.02375	0.36	3.922	0.0402393	0.997444	Sucnr1	succinate receptor 1 [Source:MGI Symbol;Acc:MGI:1934135]	Environmental Information Processing	Signal transduction	ko04024//cAMP signaling pathway	K10042	GO:0005886//plasma membrane;GO:0009986//cell surface;GO:0016020//membrane;GO:0016021//integral component of membrane	GO:0004930//G protein-coupled receptor activity;GO:0038023//signaling receptor activity	GO:0002001//renin secretion into blood stream;GO:0002281//macrophage activation involved in immune response;GO:0007165//signal transduction;GO:0007186//G protein-coupled receptor signaling pathway;GO:0032611//interleukin-1 beta production;GO:0042593//glucose homeostasis;GO:0050729//positive regulation of inflammatory response;GO:0050921//positive regulation of chemotaxis;GO:0051592//response to c…
ENSMUSG00000056820	84	124	109	40	66	69	247	174	119	65	236	187	76	46	1348	207	1.74	3.19	2.26	1.19	1.96	1.79	5.93	3.02	2.27	1.65	5.4	4.61	1.75	1.04	32.27	3.59	2.635	6.5725	1.31864	0.0403451	0.997444	Tsnax	translin-associated factor X [Source:MGI Symbol;Acc:MGI:1855672]	-	-	-	-	GO:0005634//nucleus;GO:0005654//nucleoplasm;GO:0005737//cytoplasm;GO:0005794//Golgi apparatus;GO:0048471//perinuclear region of cytoplasm	GO:0003677//DNA binding;GO:0003697//single-stranded DNA binding;GO:0004521//endoribonuclease activity;GO:0005515//protein binding;GO:0031687//A2A adenosine receptor binding;GO:0043565//sequence-specific DNA binding;GO:0044877//protein-containing complex binding;GO:0046872//metal ion binding	GO:0007275//multicellular organism development;GO:0007283//spermatogenesis;GO:0030154//cell differentiation;GO:0090502//RNA phosphodiester bond hydrolysis, endonucleolytic
ENSMUSG00000049173	3	3	1	0	3	1	13	11	2	2	1	3	0	0	1	1	0.04	0.05	0.01	0	0.06	0.02	0.22	0.13	0.03	0.04	0.02	0.05	0	0	0.02	0.01	0.06625	0.02125	-1.64046	0.0404046	0.997444	Myoz3	myozenin 3 [Source:MGI Symbol;Acc:MGI:2179296]	-	-	-	-	-	-	-
ENSMUSG00000094117	0	14	32	0	3	0	4	0	1	3	30	91	17	0	35	184	0	2.37	4.4	0	0.59	0	0.71	0	0.13	0.5	4.59	14.88	2.63	0	5.52	21.12	1.00875	6.17125	2.61299	0.0407883	0.997444	Igkv3-12	immunoglobulin kappa variable 3-12 [Source:MGI Symbol;Acc:MGI:1330815]	-	-	-	-	GO:0005615//extracellular space	-	GO:0002377//immunoglobulin production;GO:0006955//immune response
ENSMUSG00000030380	6	2	4	2	3	8	5	9	13	2	7	6	9	4	52	13	0.12	0.04	0.09	0.06	0.07	0.18	0.1	0.14	0.22	0.04	0.16	0.14	0.18	0.08	1.04	0.17	0.1	0.25375	1.34341	0.0409536	0.997444	Mzf1	myeloid zinc finger 1 [Source:MGI Symbol;Acc:MGI:107457]	-	-	-	-	GO:0005634//nucleus;GO:0005654//nucleoplasm	GO:0000978//RNA polymerase II proximal promoter sequence-specific DNA binding;GO:0001227//DNA-binding transcription repressor activity, RNA polymerase II-specific;GO:0001228//DNA-binding transcription activator activity, RNA polymerase II-specific;GO:0003676//nucleic acid binding;GO:0003700//DNA-binding transcription factor activity;GO:0042803//protein homodimerization activity;GO:0044212//transc…	GO:0000122//negative regulation of transcription by RNA polymerase II;GO:0006355//regulation of transcription, DNA-templated;GO:0045944//positive regulation of transcription by RNA polymerase II
ENSMUSG00000020926	15	9	35	3	13	18	15	31	27	18	8	9	45	75	138	9	0.15	0.11	0.34	0.05	0.18	0.22	0.17	0.25	0.24	0.21	0.09	0.1	0.48	0.79	1.55	0.07	0.18375	0.44125	1.26385	0.0409643	0.997444	Adam11	a disintegrin and metallopeptidase domain 11 [Source:MGI Symbol;Acc:MGI:1098667]	-	-	-	-	GO:0016020//membrane;GO:0016021//integral component of membrane	GO:0004222//metalloendopeptidase activity;GO:0005515//protein binding;GO:0008237//metallopeptidase activity	GO:0006508//proteolysis
ENSMUSG00000015214	80	84	99	22	33	37	133	91	83	50	101	172	69	36	550	178	1.32	1.27	1.06	0.34	0.5	0.69	1.88	0.91	1.14	0.65	1.19	2.92	1.04	0.63	7.42	1.87	0.99625	2.1075	1.08095	0.0409689	0.997444	Mtmr1	myotubularin related protein 1 [Source:MGI Symbol;Acc:MGI:1858271]	Metabolism;Environmental Information Processing;Metabolism	Global and overview maps;Signal transduction;Carbohydrate metabolism	ko01100//Metabolic pathways;ko04070//Phosphatidylinositol signaling system;ko00562//Inositol phosphate metabolism	K18081;K18081;K18081	GO:0005737//cytoplasm;GO:0005886//plasma membrane;GO:0016020//membrane	GO:0004438//phosphatidylinositol-3-phosphatase activity;GO:0004725//protein tyrosine phosphatase activity;GO:0016787//hydrolase activity;GO:0016791//phosphatase activity;GO:0042803//protein homodimerization activity;GO:0052629//phosphatidylinositol-3,5-bisphosphate 3-phosphatase activity;GO:0052866//phosphatidylinositol phosphate phosphatase activity	GO:0006629//lipid metabolic process;GO:0016311//dephosphorylation;GO:0035335//peptidyl-tyrosine dephosphorylation;GO:0046856//phosphatidylinositol dephosphorylation;GO:0060304//regulation of phosphatidylinositol dephosphorylation
ENSMUSG00000026249	309	61	535	62	76	51	581	443	140	219	228	70	47	59	3864	79	6.91	1.69	11.96	1.98	2.43	1.87	15.03	8.25	2.88	6.47	5.64	1.85	1.21	1.45	100.65	1.68	6.265	15.2287	1.28141	0.0411085	0.997444	Serpine2	serine (or cysteine) peptidase inhibitor, clade E, member 2 [Source:MGI Symbol;Acc:MGI:101780]	-	-	-	-	GO:0005576//extracellular region;GO:0005615//extracellular space;GO:0005829//cytosol;GO:0016020//membrane;GO:0031091//platelet alpha granule;GO:0031232//extrinsic component of external side of plasma membrane;GO:0031594//neuromuscular junction;GO:0043025//neuronal cell body;GO:0062023//collagen-containing extracellular matrix	GO:0004867//serine-type endopeptidase inhibitor activity;GO:0005102//signaling receptor binding;GO:0005539//glycosaminoglycan binding;GO:0008201//heparin binding;GO:0030414//peptidase inhibitor activity	GO:0007275//multicellular organism development;GO:0007399//nervous system development;GO:0007596//blood coagulation;GO:0008285//negative regulation of cell proliferation;GO:0009611//response to wounding;GO:0010466//negative regulation of peptidase activity;GO:0010544//negative regulation of platelet activation;GO:0010757//negative regulation of plasminogen activation;GO:0010766//negative regulati…
ENSMUSG00000068122	6	0	5	1	1	1	6	2	0	1	1	2	0	0	157	0	0.09	0	0.08	0.02	0.02	0.02	0.1	0.03	0	0.02	0.02	0.04	0	0	2.73	0	0.045	0.35125	2.9645	0.0413459	0.997444	Agtr2	angiotensin II receptor, type 2 [Source:MGI Symbol;Acc:MGI:87966]	Environmental Information Processing;Organismal Systems;Organismal Systems	Signaling molecules and interaction;Circulatory system;Endocrine system	ko04080//Neuroactive ligand-receptor interaction;ko04261//Adrenergic signaling in cardiomyocytes;ko04614//Renin-angiotensin system	K04167;K04167;K04167	GO:0005623//cell;GO:0005886//plasma membrane;GO:0016020//membrane;GO:0016021//integral component of membrane;GO:0048471//perinuclear region of cytoplasm	GO:0004930//G protein-coupled receptor activity;GO:0004945//angiotensin type II receptor activity;GO:0008134//transcription factor binding	GO:0001822//kidney development;GO:0001991//regulation of systemic arterial blood pressure by circulatory renin-angiotensin;GO:0002018//renin-angiotensin regulation of aldosterone production;GO:0002033//angiotensin-mediated vasodilation involved in regulation of systemic arterial blood pressure;GO:0002035//brain renin-angiotensin system;GO:0006883//cellular sodium ion homeostasis;GO:0006954//infla…
ENSMUSG00000029254	48	57	10	7	24	29	74	51	45	26	95	206	64	23	26	222	0.87	1.8	0.15	0.15	0.51	0.67	1.62	0.85	0.61	0.47	1.84	5.46	1.62	0.47	0.44	4.12	0.8275	1.87875	1.18294	0.0414663	0.997444	Stap1	signal transducing adaptor family member 1 [Source:MGI Symbol;Acc:MGI:1926193]	-	-	-	-	GO:0005634//nucleus;GO:0005654//nucleoplasm;GO:0005737//cytoplasm;GO:0005739//mitochondrion;GO:0032991//protein-containing complex;GO:0043231//intracellular membrane-bounded organelle	GO:0001784//phosphotyrosine residue binding;GO:0005068//transmembrane receptor protein tyrosine kinase adaptor activity;GO:0005070//SH3/SH2 adaptor activity;GO:0005157//macrophage colony-stimulating factor receptor binding;GO:0005515//protein binding;GO:0019901//protein kinase binding;GO:0030971//receptor tyrosine kinase binding;GO:0035591//signaling adaptor activity	GO:0007169//transmembrane receptor protein tyrosine kinase signaling pathway;GO:0009617//response to bacterium;GO:0009967//positive regulation of signal transduction;GO:0010628//positive regulation of gene expression;GO:0010760//negative regulation of macrophage chemotaxis;GO:0030099//myeloid cell differentiation;GO:0042326//negative regulation of phosphorylation;GO:0050861//positive regulation o…
ENSMUSG00000096632	0	3	1	0	0	2	1	0	1	0	90	6	2	0	38	7	0	0.56	0.14	0	0	0.35	0.16	0	0.13	0	13.93	0.99	0.35	0	6.13	0.82	0.15125	2.79375	4.2072	0.0414979	0.997444	Igkv9-124	immunoglobulin kappa chain variable 9-124 [Source:MGI Symbol;Acc:MGI:3646892]	-	-	-	-	GO:0005615//extracellular space	-	GO:0002377//immunoglobulin production;GO:0006955//immune response
ENSMUSG00000044749	5	3	4	2	4	4	3	14	4	3	1	1	12	14	112	1	0.05	0.04	0.04	0.03	0.05	0.05	0.03	0.11	0.03	0.03	0.01	0.01	0.13	0.14	1.22	0.01	0.05	0.1975	1.98185	0.0415338	0.997444	Abca6	ATP-binding cassette, sub-family A (ABC1), member 6 [Source:MGI Symbol;Acc:MGI:1923434]	Environmental Information Processing	Membrane transport	ko02010//ABC transporters	K05649	GO:0005654//nucleoplasm;GO:0016020//membrane;GO:0016021//integral component of membrane;GO:0043231//intracellular membrane-bounded organelle	GO:0000166//nucleotide binding;GO:0005319//lipid transporter activity;GO:0005524//ATP binding;GO:0016887//ATPase activity;GO:0042626//ATPase activity, coupled to transmembrane movement of substances	GO:0006869//lipid transport;GO:0055085//transmembrane transport
ENSMUSG00000021719	2	5	7	6	1	5	8	7	2	0	5	2	1	2	183	4	0.01	0.04	0.05	0.06	0.01	0.04	0.06	0.04	0.01	0	0.04	0.02	0.01	0.02	1.47	0.02	0.03875	0.19875	2.35869	0.041547	0.997444	Rgs7bp	regulator of G-protein signalling 7 binding protein [Source:MGI Symbol;Acc:MGI:106334]	-	-	-	-	GO:0005634//nucleus;GO:0005737//cytoplasm;GO:0005886//plasma membrane;GO:0016020//membrane;GO:0030424//axon;GO:0043198//dendritic shaft;GO:0043204//perikaryon;GO:0044327//dendritic spine head;GO:0098793//presynapse;GO:0098794//postsynapse;GO:0098978//glutamatergic synapse;GO:0099026//anchored component of presynaptic membrane;GO:0099031//anchored component of postsynaptic density membrane	GO:0005515//protein binding	GO:0007186//G protein-coupled receptor signaling pathway;GO:0009968//negative regulation of signal transduction;GO:0060078//regulation of postsynaptic membrane potential
ENSMUSG00000074892	0	1	2	0	0	1	0	0	4	1	2	2	3	1	47	7	0	0.01	0.02	0	0	0.01	0	0	0.04	0.01	0.02	0.02	0.03	0.01	0.52	0.06	0.005	0.08875	4.14975	0.0415619	0.997444	B3galt5	UDP-Gal:betaGlcNAc beta 1,3-galactosyltransferase, polypeptide 5 [Source:MGI Symbol;Acc:MGI:2136878]	Metabolism;Metabolism;Metabolism	Global and overview maps;Glycan biosynthesis and metabolism;Glycan biosynthesis and metabolism	ko01100//Metabolic pathways;ko00601//Glycosphingolipid biosynthesis - lacto and neolacto series;ko00603//Glycosphingolipid biosynthesis - globo and isoglobo series	K03877;K03877;K03877	GO:0000139//Golgi membrane;GO:0005783//endoplasmic reticulum;GO:0005794//Golgi apparatus;GO:0016020//membrane;GO:0016021//integral component of membrane	GO:0008375//acetylglucosaminyltransferase activity;GO:0008376//acetylgalactosaminyltransferase activity;GO:0008378//galactosyltransferase activity;GO:0008499//UDP-galactose:beta-N-acetylglucosamine beta-1,3-galactosyltransferase activity;GO:0016740//transferase activity;GO:0016757//transferase activity, transferring glycosyl groups;GO:0016758//transferase activity, transferring hexosyl groups	GO:0006486//protein glycosylation;GO:0006487//protein N-linked glycosylation;GO:0006493//protein O-linked glycosylation;GO:0009312//oligosaccharide biosynthetic process;GO:0009617//response to bacterium
ENSMUSG00000033594	21	14	18	8	9	17	15	35	40	22	21	17	14	11	134	37	0.42	0.32	0.37	0.24	0.24	0.44	0.34	0.61	0.75	0.87	0.46	0.42	0.32	0.3	3.04	0.61	0.3725	0.84625	1.18384	0.0416126	0.997444	Spata2l	spermatogenesis associated 2-like [Source:MGI Symbol;Acc:MGI:1926029]	Cellular Processes	Cell growth and death	ko04217//Necroptosis	K17595	GO:0005575//cellular_component	GO:0003674//molecular_function	GO:0008150//biological_process
ENSMUSG00000075334	2	1	2	2	0	0	10	10	1	1	2	0	0	0	564	1	0.07	0.04	0.07	0.1	0	0	0.39	0.28	0.03	0.04	0.07	0	0	0	22.01	0.03	0.11875	2.7725	4.54519	0.0418655	0.997444	Rprm	reprimo, TP53 dependent G2 arrest mediator candidate [Source:MGI Symbol;Acc:MGI:1915124]	Cellular Processes	Cell growth and death	ko04115//p53 signaling pathway	K10128	GO:0005737//cytoplasm;GO:0016020//membrane;GO:0016021//integral component of membrane	GO:0003674//molecular_function	GO:0007050//cell cycle arrest;GO:0007346//regulation of mitotic cell cycle
ENSMUSG00000031340	6	9	12	4	5	1	15	3	2	6	12	12	5	28	107	7	0.07	0.13	0.14	0.07	0.08	0.01	0.2	0.03	0.02	0.08	0.15	0.16	0.06	0.35	1.42	0.07	0.09125	0.28875	1.66192	0.0419104	0.997444	Gabre	gamma-aminobutyric acid (GABA) A receptor, subunit epsilon [Source:MGI Symbol;Acc:MGI:1330235]	Environmental Information Processing;Organismal Systems;Human Diseases;Organismal Systems;Human Diseases	Signaling molecules and interaction;Nervous system;Substance dependence;Nervous system;Substance dependence	ko04080//Neuroactive ligand-receptor interaction;ko04723//Retrograde endocannabinoid signaling;ko05032//Morphine addiction;ko04727//GABAergic synapse;ko05033//Nicotine addiction	K05185;K05185;K05185;K05185;K05185	GO:0005886//plasma membrane;GO:0005887//integral component of plasma membrane;GO:0016020//membrane;GO:0016021//integral component of membrane;GO:0032590//dendrite membrane;GO:0043005//neuron projection;GO:0045202//synapse;GO:0098794//postsynapse;GO:1902711//GABA-A receptor complex	GO:0004888//transmembrane signaling receptor activity;GO:0004890//GABA-A receptor activity;GO:0005216//ion channel activity;GO:0005230//extracellular ligand-gated ion channel activity;GO:0005237//inhibitory extracellular ligand-gated ion channel activity;GO:0005254//chloride channel activity;GO:0008503//benzodiazepine receptor activity;GO:0022851//GABA-gated chloride ion channel activity;GO:19043…	GO:0006811//ion transport;GO:0006821//chloride transport;GO:0007165//signal transduction;GO:0007214//gamma-aminobutyric acid signaling pathway;GO:0007268//chemical synaptic transmission;GO:0034220//ion transmembrane transport;GO:0042391//regulation of membrane potential;GO:0050877//nervous system process;GO:0051932//synaptic transmission, GABAergic;GO:0060078//regulation of postsynaptic membrane …
ENSMUSG00000024681	1	1	0	0	0	0	0	0	0	0	1	9	7	0	9	1	0.05	0.06	0	0	0	0	0	0	0	0	0.06	0.54	0.39	0	0.53	0.04	0.01375	0.195	3.82597	0.042105	0.997444	Ms4a3	membrane-spanning 4-domains, subfamily A, member 3 [Source:MGI Symbol;Acc:MGI:2158468]	-	-	-	-	GO:0005737//cytoplasm;GO:0016020//membrane;GO:0016021//integral component of membrane	GO:0005515//protein binding	GO:0008150//biological_process;GO:0051726//regulation of cell cycle
ENSMUSG00000030154	10	3	6	0	7	5	12	8	8	4	33	23	10	5	9	28	0.37	0.11	0.17	0	0.29	0.18	0.41	0.2	0.21	0.21	1.06	0.97	0.33	0.16	0.3	0.68	0.21625	0.49	1.18008	0.042211	0.997444	Klrb1f	killer cell lectin-like receptor subfamily B member 1F [Source:MGI Symbol;Acc:MGI:2442965]	Human Diseases	Infectious diseases	ko05144//Malaria	K06543	GO:0005886//plasma membrane;GO:0009986//cell surface;GO:0016020//membrane;GO:0016021//integral component of membrane	GO:0005515//protein binding;GO:0030246//carbohydrate binding;GO:0038023//signaling receptor activity	-
ENSMUSG00000026580	86	177	151	25	56	55	88	88	62	74	123	133	147	171	654	111	1.28	3.16	2.17	0.51	1.15	0.99	1.46	1.05	0.82	1.3	1.96	2.26	2.35	2.69	10.84	1.33	1.47125	2.94375	1.00061	0.0422544	0.997444	Selp	selectin, platelet [Source:MGI Symbol;Acc:MGI:98280]	Human Diseases;Environmental Information Processing;Human Diseases	Infectious diseases;Signaling molecules and interaction;Infectious diseases	ko05150//Staphylococcus aureus infection;ko04514//Cell adhesion molecules (CAMs);ko05144//Malaria	K06496;K06496;K06496	GO:0005615//extracellular space;GO:0005886//plasma membrane;GO:0005887//integral component of plasma membrane;GO:0009897//external side of plasma membrane;GO:0016020//membrane;GO:0016021//integral component of membrane;GO:0031092//platelet alpha granule membrane	GO:0001530//lipopolysaccharide binding;GO:0005509//calcium ion binding;GO:0005515//protein binding;GO:0008201//heparin binding;GO:0030246//carbohydrate binding;GO:0033691//sialic acid binding;GO:0042806//fucose binding;GO:0046872//metal ion binding;GO:0048306//calcium-dependent protein binding;GO:0070492//oligosaccharide binding	GO:0002687//positive regulation of leukocyte migration;GO:0002691//regulation of cellular extravasation;GO:0006954//inflammatory response;GO:0007155//cell adhesion;GO:0007157//heterophilic cell-cell adhesion via plasma membrane cell adhesion molecules;GO:0007159//leukocyte cell-cell adhesion;GO:0010572//positive regulation of platelet activation;GO:0014068//positive regulation of phosphatidylinos…
ENSMUSG00000016028	71	69	29	10	39	38	97	70	86	52	69	138	92	46	957	165	0.77	0.78	0.41	0.1	0.6	0.59	0.88	0.54	1.1	0.85	0.92	1.73	1.43	0.55	9.95	1.28	0.58375	2.22625	1.93119	0.0422939	0.997444	Celsr1	cadherin, EGF LAG seven-pass G-type receptor 1 [Source:MGI Symbol;Acc:MGI:1100883]	-	-	-	-	GO:0005654//nucleoplasm;GO:0005886//plasma membrane;GO:0016020//membrane;GO:0016021//integral component of membrane	GO:0004888//transmembrane signaling receptor activity;GO:0004930//G protein-coupled receptor activity;GO:0005509//calcium ion binding;GO:0005515//protein binding	GO:0001736//establishment of planar polarity;GO:0001764//neuron migration;GO:0001843//neural tube closure;GO:0001942//hair follicle development;GO:0007155//cell adhesion;GO:0007156//homophilic cell adhesion via plasma membrane adhesion molecules;GO:0007165//signal transduction;GO:0007166//cell surface receptor signaling pathway;GO:0007186//G protein-coupled receptor signaling pathway;GO:0007266//…
ENSMUSG00000069421	0	0	14	0	0	1	8	10	1	1	0	0	0	0	1	0	0	0	0.14	0	0	0.01	0.14	0.09	0.01	0.06	0	0	0	0	0.01	0	0.0475	0.01	-2.24793	0.0430765	0.997444	Olfr810	olfactory receptor 810 [Source:MGI Symbol;Acc:MGI:3030644]	Organismal Systems	Sensory system	ko04740//Olfactory transduction	K04257	GO:0005886//plasma membrane;GO:0016020//membrane;GO:0016021//integral component of membrane	GO:0004930//G protein-coupled receptor activity;GO:0004984//olfactory receptor activity	GO:0007165//signal transduction;GO:0007186//G protein-coupled receptor signaling pathway;GO:0007608//sensory perception of smell;GO:0050896//response to stimulus;GO:0050911//detection of chemical stimulus involved in sensory perception of smell
ENSMUSG00000094124	0	0	0	0	0	0	0	0	0	0	0	3	3	0	19	28	0	0	0	0	0	0	0	0	0	0	0	0.5	0.47	0	3.08	3.28	0.001	0.91625	9.8396	0.0431118	0.997444	Ighv1-74	immunoglobulin heavy variable V1-74 [Source:MGI Symbol;Acc:MGI:4439634]	Environmental Information Processing;Human Diseases;Human Diseases;Environmental Information Processing;Cellular Processes;Human Diseases;Human Diseases;Environmental Information Processing;Human Diseases;Human Diseases;Human Diseases;Environmental Information Processing;Organismal Systems;Human Diseases;Human Diseases;Organismal Systems;Organismal Systems;Human Diseases;Organismal Systems;Human …	Signal transduction;Infectious diseases;Infectious diseases;Signal transduction;Transport and catabolism;Cancers;Infectious diseases;Signal transduction;Immune diseases;Infectious diseases;Infectious diseases;Signal transduction;Immune system;Immune diseases;Cardiovascular diseases;Immune system;Immune system;Cardiovascular diseases;Immune system;Immune diseases;Infectious diseases;Immune system;…	ko04151//PI3K-Akt signaling pathway;ko05169//Epstein-Barr virus infection;ko05130//Pathogenic Escherichia coli infection;ko04020//Calcium signaling pathway;ko04145//Phagosome;ko05202//Transcriptional misregulation in cancers;ko05152//Tuberculosis;ko04072//Phospholipase D signaling pathway;ko05322//Systemic lupus erythematosus;ko05150//Staphylococcus aureus infection;ko05146//Amoebiasis;ko04064//N…	K06856;K06856;K06856;K06856;K06856;K06856;K06856;K06856;K06856;K06856;K06856;K06856;K06856;K06856;K06856;K06856;K06856;K06856;K06856;K06856;K06856;K06856;K06856;K06856;K06856;K06856;K06856	GO:0009897//external side of plasma membrane;GO:0042571//immunoglobulin complex, circulating	GO:0003823//antigen binding;GO:0034987//immunoglobulin receptor binding	GO:0006910//phagocytosis, recognition;GO:0006911//phagocytosis, engulfment;GO:0006958//complement activation, classical pathway;GO:0042742//defense response to bacterium;GO:0045087//innate immune response;GO:0050853//B cell receptor signaling pathway;GO:0050871//positive regulation of B cell activation
ENSMUSG00000025270	40	106	296	695	148	217	56	81	22	65	31	6	41	14	603	16	0.97	3.18	7.31	25.82	5.29	6.78	1.58	1.65	0.49	1.97	0.88	0.18	1.14	0.39	17.21	0.34	6.5725	2.825	-1.21819	0.0431119	0.997444	Alas2	aminolevulinic acid synthase 2, erythroid [Source:MGI Symbol;Acc:MGI:87990]	Metabolism;Metabolism;Metabolism	Global and overview maps;Metabolism of cofactors and vitamins;Amino acid metabolism	ko01100//Metabolic pathways;ko00860//Porphyrin and chlorophyll metabolism;ko00260//Glycine, serine and threonine metabolism	K00643;K00643;K00643	GO:0005623//cell;GO:0005739//mitochondrion;GO:0005743//mitochondrial inner membrane;GO:0005759//mitochondrial matrix	GO:0003824//catalytic activity;GO:0003870//5-aminolevulinate synthase activity;GO:0016594//glycine binding;GO:0016740//transferase activity;GO:0016746//transferase activity, transferring acyl groups;GO:0030170//pyridoxal phosphate binding;GO:0050662//coenzyme binding	GO:0001666//response to hypoxia;GO:0006778//porphyrin-containing compound metabolic process;GO:0006782//protoporphyrinogen IX biosynthetic process;GO:0006783//heme biosynthetic process;GO:0006879//cellular iron ion homeostasis;GO:0009058//biosynthetic process;GO:0030218//erythrocyte differentiation;GO:0033014//tetrapyrrole biosynthetic process;GO:0042541//hemoglobin biosynthetic process
ENSMUSG00000024642	71	92	67	12	44	33	183	104	98	45	185	230	70	35	360	245	0.77	1.24	0.73	0.19	0.68	0.45	2.3	0.94	0.98	0.6	2.22	2.96	0.84	0.42	4.51	2.22	0.9125	1.84375	1.01475	0.043353	0.997444	Tle4	transducin-like enhancer of split 4 [Source:MGI Symbol;Acc:MGI:104633]	-	-	-	-	GO:0005634//nucleus;GO:0005654//nucleoplasm;GO:0005667//transcription factor complex;GO:1990907//beta-catenin-TCF complex	GO:0000981//DNA-binding transcription factor activity, RNA polymerase II-specific;GO:0003682//chromatin binding;GO:0003714//transcription corepressor activity;GO:0005515//protein binding;GO:0070491//repressing transcription factor binding	GO:0000122//negative regulation of transcription by RNA polymerase II;GO:0006355//regulation of transcription, DNA-templated;GO:0016055//Wnt signaling pathway;GO:0045892//negative regulation of transcription, DNA-templated;GO:0090090//negative regulation of canonical Wnt signaling pathway;GO:1990830//cellular response to leukemia inhibitory factor
ENSMUSG00000039601	5	4	7	2	2	17	7	26	13	3	3	1	2	1	292	1	0.19	0.09	0.13	0.04	0.16	0.54	0.12	0.35	0.26	0.06	0.05	0.02	0.04	0.02	5.49	0.01	0.2025	0.74375	1.8769	0.0438682	0.997444	Rcan2	regulator of calcineurin 2 [Source:MGI Symbol;Acc:MGI:1858219]	Organismal Systems	Endocrine system	ko04919//Thyroid hormone signaling pathway	K17903	GO:0005737//cytoplasm	GO:0003676//nucleic acid binding;GO:0008597//calcium-dependent protein serine/threonine phosphatase regulator activity	GO:0006979//response to oxidative stress;GO:0007219//Notch signaling pathway;GO:0007614//short-term memory;GO:0019722//calcium-mediated signaling;GO:0031987//locomotion involved in locomotory behavior;GO:0033173//calcineurin-NFAT signaling cascade;GO:0043666//regulation of phosphoprotein phosphatase activity;GO:0070884//regulation of calcineurin-NFAT signaling cascade
ENSMUSG00000025014	0	0	1	0	1	1	2	2	0	3	12	11	2	0	1	6	0	0	0.03	0	0.04	0.03	0.06	0.04	0	0.09	0.33	0.33	0.06	0	0.03	0.13	0.025	0.12125	2.27798	0.0442311	0.997444	Dntt	deoxynucleotidyltransferase, terminal [Source:MGI Symbol;Acc:MGI:98659]	Organismal Systems;Genetic Information Processing	Immune system;Replication and repair	ko04640//Hematopoietic cell lineage;ko03450//Non-homologous end-joining	K00977;K00977	GO:0000790//nuclear chromatin;GO:0000791//euchromatin;GO:0005634//nucleus;GO:0005654//nucleoplasm;GO:0005737//cytoplasm;GO:0005829//cytosol;GO:0016363//nuclear matrix	GO:0003677//DNA binding;GO:0003887//DNA-directed DNA polymerase activity;GO:0003912//DNA nucleotidylexotransferase activity;GO:0016740//transferase activity;GO:0016779//nucleotidyltransferase activity;GO:0016787//hydrolase activity;GO:0034061//DNA polymerase activity;GO:0046872//metal ion binding	GO:0006259//DNA metabolic process;GO:0006284//base-excision repair;GO:0006303//double-strand break repair via nonhomologous end joining;GO:0006304//DNA modification;GO:0033198//response to ATP;GO:0071897//DNA biosynthetic process
ENSMUSG00000028076	29	74	39	15	31	40	78	22	25	22	93	96	32	44	468	72	0.74	2.54	0.99	0.75	1.12	1.27	2.32	0.47	0.58	0.68	2.61	2.88	0.9	1.22	13.8	1.52	1.275	3.02375	1.24584	0.0445731	0.997444	Cd1d1	CD1d1 antigen [Source:MGI Symbol;Acc:MGI:107674]	Human Diseases;Organismal Systems;Cellular Processes	Infectious diseases;Immune system;Cellular community - eukaryotes	ko05146//Amoebiasis;ko04640//Hematopoietic cell lineage;ko04530//Tight junction	K06448;K06448;K06448	GO:0016020//membrane;GO:0016021//integral component of membrane	-	-
ENSMUSG00000042909	3	0	2	1	0	2	5	4	8	3	1	10	4	3	21	3	0.05	0	0.03	0.02	0	0.04	0.1	0.06	0.12	0.06	0.02	0.2	0.07	0.06	0.41	0.04	0.0375	0.1225	1.70782	0.0449405	0.997444	Olfr648	olfactory receptor 648 [Source:MGI Symbol;Acc:MGI:3030482]	Organismal Systems	Sensory system	ko04740//Olfactory transduction	K04257	GO:0005886//plasma membrane;GO:0016020//membrane;GO:0016021//integral component of membrane	GO:0004930//G protein-coupled receptor activity;GO:0004984//olfactory receptor activity	GO:0007165//signal transduction;GO:0007186//G protein-coupled receptor signaling pathway;GO:0007608//sensory perception of smell;GO:0050896//response to stimulus;GO:0050911//detection of chemical stimulus involved in sensory perception of smell
ENSMUSG00000044231	4	4	1	1	2	1	11	6	3	1	14	8	1	2	73	10	0.09	0.11	0.02	0.03	0.06	0.03	0.27	0.11	0.06	0.03	0.33	0.2	0.02	0.05	1.81	0.18	0.09	0.335	1.89616	0.044942	0.997444	Nhlrc1	NHL repeat containing 1 [Source:MGI Symbol;Acc:MGI:2145264]	Genetic Information Processing	Folding, sorting and degradation	ko04120//Ubiquitin mediated proteolysis	K10602	GO:0005634//nucleus;GO:0005783//endoplasmic reticulum;GO:0048471//perinuclear region of cytoplasm	GO:0004842//ubiquitin-protein transferase activity;GO:0005515//protein binding;GO:0016740//transferase activity;GO:0046872//metal ion binding;GO:0061630//ubiquitin protein ligase activity	GO:0000209//protein polyubiquitination;GO:0001932//regulation of protein phosphorylation;GO:0005977//glycogen metabolic process;GO:0005978//glycogen biosynthetic process;GO:0006914//autophagy;GO:0010468//regulation of gene expression;GO:0016567//protein ubiquitination;GO:0031396//regulation of protein ubiquitination;GO:0031398//positive regulation of protein ubiquitination;GO:0034976//response to…
ENSMUSG00000091405	2	5	7	17	3	6	1	4	6	2	5	0	3	2	2	2	0.06	0.19	0.21	0.74	0.13	0.23	0.04	0.1	0.17	0.07	0.17	0	0.1	0.07	0.07	0.05	0.2125	0.0875	-1.28011	0.0450084	0.997444	H4c14	H4 clustered histone 14 [Source:MGI Symbol;Acc:MGI:2140113]	Human Diseases;Human Diseases;Human Diseases	Immune diseases;Cancers;Substance dependence	ko05322//Systemic lupus erythematosus;ko05203//Viral carcinogenesis;ko05034//Alcoholism	K11254;K11254;K11254	GO:0000228//nuclear chromosome;GO:0000786//nucleosome;GO:0000788//nuclear nucleosome;GO:0005634//nucleus;GO:0005654//nucleoplasm;GO:0005694//chromosome;GO:0032991//protein-containing complex	GO:0003677//DNA binding;GO:0005515//protein binding;GO:0019904//protein domain specific binding;GO:0046982//protein heterodimerization activity	GO:0006334//nucleosome assembly;GO:0006335//DNA replication-dependent nucleosome assembly;GO:0006336//DNA replication-independent nucleosome assembly;GO:0006352//DNA-templated transcription, initiation;GO:0045653//negative regulation of megakaryocyte differentiation
ENSMUSG00000067818	60	43	182	92	19	22	261	91	39	26	138	44	32	17	10507	62	2.63	2.34	7.97	5.77	1.19	1.2	13.23	3.32	1.57	1.39	6.69	2.28	1.56	0.82	530.79	2.26	4.70625	68.42	3.86177	0.0453109	0.997444	Myl9	myosin, light polypeptide 9, regulatory [Source:MGI Symbol;Acc:MGI:2138915]	Human Diseases;Human Diseases;Cellular Processes;Environmental Information Processing;Cellular Processes;Organismal Systems;Environmental Information Processing;Cellular Processes;Organismal Systems;Organismal Systems;Organismal Systems	Infectious diseases;Infectious diseases;Cell motility;Signal transduction;Cellular community - eukaryotes;Development;Signal transduction;Cellular community - eukaryotes;Endocrine system;Circulatory system;Immune system	ko05131//Shigellosis;ko05132//Salmonella infection;ko04810//Regulation of actin cytoskeleton;ko04024//cAMP signaling pathway;ko04510//Focal adhesion;ko04360//Axon guidance;ko04022//cGMP - PKG signaling pathway;ko04530//Tight junction;ko04921//Oxytocin signaling pathway;ko04270//Vascular smooth muscle contraction;ko04670//Leukocyte transendothelial migration	K12755;K12755;K12755;K12755;K12755;K12755;K12755;K12755;K12755;K12755;K12755	GO:0001725//stress fiber;GO:0016459//myosin complex;GO:0016460//myosin II complex;GO:0030018//Z disc	GO:0005509//calcium ion binding;GO:0032036//myosin heavy chain binding;GO:0046872//metal ion binding	-
ENSMUSG00000035000	39	48	69	12	25	17	100	43	41	29	63	112	29	22	430	131	0.37	0.56	0.65	0.16	0.34	0.2	1.09	0.34	0.35	0.33	0.65	1.24	0.3	0.23	4.65	1.02	0.46375	1.09625	1.24116	0.045385	0.997444	Dpp4	dipeptidylpeptidase 4 [Source:MGI Symbol;Acc:MGI:94919]	Organismal Systems	Digestive system	ko04974//Protein digestion and absorption	K01278	GO:0005576//extracellular region;GO:0005783//endoplasmic reticulum;GO:0005794//Golgi apparatus;GO:0005886//plasma membrane;GO:0009986//cell surface;GO:0016020//membrane;GO:0016021//integral component of membrane;GO:0016324//apical plasma membrane;GO:0030027//lamellipodium;GO:0030054//cell junction;GO:0030139//endocytic vesicle;GO:0031258//lamellipodium membrane;GO:0042995//cell projection;GO:0045…	GO:0001618//virus receptor activity;GO:0002020//protease binding;GO:0004177//aminopeptidase activity;GO:0004252//serine-type endopeptidase activity;GO:0005102//signaling receptor binding;GO:0005518//collagen binding;GO:0008233//peptidase activity;GO:0008236//serine-type peptidase activity;GO:0008239//dipeptidyl-peptidase activity;GO:0016787//hydrolase activity;GO:0042277//peptide binding;GO:00428…	GO:0001662//behavioral fear response;GO:0001666//response to hypoxia;GO:0002709//regulation of T cell mediated immunity;GO:0006508//proteolysis;GO:0007155//cell adhesion;GO:0008284//positive regulation of cell proliferation;GO:0010716//negative regulation of extracellular matrix disassembly;GO:0031295//T cell costimulation;GO:0033632//regulation of cell-cell adhesion mediated by integrin;GO:00356…
ENSMUSG00000104252	3	2	0	1	0	0	2	0	0	0	7	2	5	4	26	4	0.04	0.03	0	0.02	0	0	0.03	0	0	0	0.09	0.03	0.07	0.06	0.28	0.04	0.015	0.07125	2.24793	0.0455984	0.997444	Pcdha4	protocadherin alpha 4 [Source:MGI Symbol;Acc:MGI:1298406]	-	-	-	-	GO:0005783//endoplasmic reticulum;GO:0005886//plasma membrane;GO:0005887//integral component of plasma membrane;GO:0016020//membrane;GO:0016021//integral component of membrane;GO:0045202//synapse	GO:0005509//calcium ion binding;GO:0005515//protein binding;GO:0042802//identical protein binding;GO:0046872//metal ion binding	GO:0007155//cell adhesion;GO:0007156//homophilic cell adhesion via plasma membrane adhesion molecules
ENSMUSG00000000223	24	18	9	4	4	8	18	25	21	17	20	33	14	7	121	16	0.22	0.18	0.09	0.04	0.07	0.12	0.14	0.17	0.13	0.2	0.15	0.36	0.13	0.05	0.97	0.15	0.12875	0.2675	1.05497	0.0460814	0.997444	Drp2	dystrophin related protein 2 [Source:MGI Symbol;Acc:MGI:107432]	-	-	-	-	GO:0005886//plasma membrane;GO:0014069//postsynaptic density;GO:0016020//membrane;GO:0030054//cell junction;GO:0030425//dendrite;GO:0042995//cell projection;GO:0043204//perikaryon;GO:0045202//synapse;GO:0098978//glutamatergic synapse	GO:0005515//protein binding;GO:0008270//zinc ion binding;GO:0046872//metal ion binding	GO:0007417//central nervous system development;GO:0050808//synapse organization
ENSMUSG00000074899	9	3	13	2	14	4	7	4	13	13	1	8	15	28	71	7	0.04	0.02	0.05	0.01	0.08	0.02	0.04	0.02	0.05	0.07	0.01	0.04	0.07	0.13	0.35	0.03	0.035	0.09375	1.42146	0.046228	0.997444	Sptbn5	spectrin beta, non-erythrocytic 5 [Source:MGI Symbol;Acc:MGI:2685200]	-	-	-	-	GO:0005737//cytoplasm;GO:0005875//microtubule associated complex;GO:0005930//axoneme;GO:0030863//cortical cytoskeleton;GO:0032391//photoreceptor connecting cilium;GO:0045179//apical cortex;GO:0097381//photoreceptor disc membrane	GO:0002046//opsin binding;GO:0003779//actin binding;GO:0005515//protein binding;GO:0008022//protein C-terminus binding;GO:0019894//kinesin binding;GO:0030507//spectrin binding;GO:0032029//myosin tail binding;GO:0034452//dynactin binding;GO:0042802//identical protein binding;GO:0043621//protein self-association;GO:0045505//dynein intermediate chain binding;GO:0051015//actin filament binding	GO:0007030//Golgi organization;GO:0007041//lysosomal transport
ENSMUSG00000034738	27	17	22	7	9	9	22	26	20	8	61	46	15	14	82	32	0.74	0.58	0.6	0.27	0.35	0.31	0.7	0.59	0.5	0.27	1.84	1.49	0.46	0.42	2.58	0.73	0.5175	1.03625	1.00174	0.0462369	0.997444	Nostrin	nitric oxide synthase trafficker [Source:MGI Symbol;Acc:MGI:3606242]	-	-	-	-	GO:0005634//nucleus;GO:0005737//cytoplasm;GO:0005856//cytoskeleton;GO:0005886//plasma membrane;GO:0016020//membrane;GO:0031410//cytoplasmic vesicle	GO:0003677//DNA binding;GO:0005515//protein binding	GO:0006897//endocytosis;GO:0045892//negative regulation of transcription, DNA-templated
ENSMUSG00000020686	0	1	3	0	0	0	0	0	5	2	0	0	5	1	37	0	0	0.02	0.06	0	0	0	0	0	0.09	0.05	0	0	0.11	0.02	0.81	0	0.01	0.135	3.75489	0.0464791	0.997444	Gas2l2	growth arrest-specific 2 like 2 [Source:MGI Symbol;Acc:MGI:3652048]	-	-	-	-	GO:0001725//stress fiber;GO:0005737//cytoplasm;GO:0005856//cytoskeleton;GO:0005874//microtubule;GO:0005884//actin filament;GO:0005886//plasma membrane;GO:0016020//membrane;GO:0035371//microtubule plus-end;GO:0036064//ciliary basal body;GO:0042995//cell projection	GO:0001965//G-protein alpha-subunit binding;GO:0005515//protein binding;GO:0008017//microtubule binding;GO:0008093//cytoskeletal adaptor activity;GO:0051015//actin filament binding	GO:0001578//microtubule bundle formation;GO:0007026//negative regulation of microtubule depolymerization;GO:0031110//regulation of microtubule polymerization or depolymerization;GO:0045745//positive regulation of G protein-coupled receptor signaling pathway;GO:0060296//regulation of cilium beat frequency involved in ciliary motility;GO:1904825//protein localization to microtubule plus-end
ENSMUSG00000110266	6	1	1	0	4	8	4	3	1	0	0	3	0	0	2	2	0.03	0.01	0.01	0	0.03	0.06	0.03	0.01	0.01	0	0	0.02	0	0	0.01	0.01	0.0225	0.00625	-1.848	0.0465593	0.997444	Gm32742	predicted gene, 32742 [Source:MGI Symbol;Acc:MGI:5591901]	-	-	-	-	-	-	-
ENSMUSG00000111692	11	17	6	25	5	1	5	17	13	4	8	2	0	7	5	5	0.28	0.54	0.15	0.92	0.18	0.04	0.16	0.35	0.31	0.13	0.23	0.06	0	0.19	0.15	0.11	0.3275	0.1475	-1.15078	0.0466506	0.997444	Gm49373	predicted gene, 49373 [Source:MGI Symbol;Acc:MGI:6121591]	-	-	-	-	-	GO:0009055//electron transfer activity;GO:0051536//iron-sulfur cluster binding;GO:0051537//2 iron, 2 sulfur cluster binding	GO:0022900//electron transport chain
ENSMUSG00000038179	60	117	69	13	62	59	266	61	84	38	317	626	115	12	77	727	1.39	3.1	1.62	0.41	2.35	2.17	6.4	1.41	1.78	1.34	8.4	18.45	3.6	0.36	1.97	14.79	2.35625	6.33625	1.42714	0.0467272	0.997444	Slamf7	SLAM family member 7 [Source:MGI Symbol;Acc:MGI:1922595]	-	-	-	-	GO:0016020//membrane;GO:0016021//integral component of membrane	-	-
ENSMUSG00000059173	26	25	56	22	15	12	37	51	22	21	25	30	7	10	355	27	0.38	0.42	0.76	0.57	0.26	0.2	0.78	0.75	0.45	0.45	0.39	0.52	0.13	0.25	6.62	0.41	0.515	1.1525	1.16212	0.0470352	0.997444	Pde1a	phosphodiesterase 1A, calmodulin-dependent [Source:MGI Symbol;Acc:MGI:1201792]	Metabolism;Organismal Systems;Environmental Information Processing;Metabolism;Human Diseases;Organismal Systems;Organismal Systems	Global and overview maps;Sensory system;Signal transduction;Nucleotide metabolism;Substance dependence;Sensory system;Endocrine system	ko01100//Metabolic pathways;ko04740//Olfactory transduction;ko04020//Calcium signaling pathway;ko00230//Purine metabolism;ko05032//Morphine addiction;ko04742//Taste transduction;ko04924//Renin secretion	K13755;K13755;K13755;K13755;K13755;K13755;K13755	GO:0005634//nucleus;GO:0005737//cytoplasm;GO:0043025//neuronal cell body	GO:0004114//3',5'-cyclic-nucleotide phosphodiesterase activity;GO:0004117//calmodulin-dependent cyclic-nucleotide phosphodiesterase activity;GO:0005516//calmodulin binding;GO:0008081//phosphoric diester hydrolase activity;GO:0016787//hydrolase activity;GO:0046872//metal ion binding;GO:0048101//calcium- and calmodulin-regulated 3',5'-cyclic-GMP phosphodiesterase activity	GO:0007165//signal transduction;GO:0034391//regulation of smooth muscle cell apoptotic process;GO:0046069//cGMP catabolic process;GO:0048660//regulation of smooth muscle cell proliferation
ENSMUSG00000009246	2	1	0	0	0	0	1	3	2	1	1	4	2	3	11	3	0.14	0.08	0	0	0	0	0.08	0.17	0.13	0.08	0.08	0.32	0.15	0.22	0.35	0.17	0.05875	0.1875	1.67423	0.0470814	0.997444	Trpm5	transient receptor potential cation channel, subfamily M, member 5 [Source:MGI Symbol;Acc:MGI:1861718]	Organismal Systems	Sensory system	ko04742//Taste transduction	K04980	GO:0005886//plasma membrane;GO:0016020//membrane;GO:0016021//integral component of membrane;GO:0030425//dendrite;GO:0043025//neuronal cell body	GO:0005216//ion channel activity;GO:0005227//calcium activated cation channel activity;GO:0005244//voltage-gated ion channel activity;GO:0005267//potassium channel activity;GO:0005272//sodium channel activity	GO:0006811//ion transport;GO:0006812//cation transport;GO:0034220//ion transmembrane transport;GO:0034765//regulation of ion transmembrane transport;GO:0035725//sodium ion transmembrane transport;GO:0050909//sensory perception of taste;GO:0055085//transmembrane transport;GO:0071805//potassium ion transmembrane transport;GO:0098655//cation transmembrane transport
ENSMUSG00000061411	50	32	61	14	26	45	45	49	51	42	48	63	52	56	380	89	0.43	0.35	0.5	0.18	0.31	0.49	0.46	0.34	0.4	0.42	0.47	0.66	0.49	0.49	3.85	0.63	0.3825	0.92625	1.27594	0.0472159	0.997444	Nol4l	nucleolar protein 4-like [Source:MGI Symbol;Acc:MGI:1918765]	-	-	-	-	GO:0005654//nucleoplasm;GO:0005829//cytosol	-	-
ENSMUSG00000095612	0	0	0	0	0	0	1	0	0	0	0	11	2	0	16	9	0	0	0	0	0	0	0.13	0	0	0	0	1.51	0.26	0	2.15	0.87	0.01625	0.59875	5.20344	0.0475306	0.997444	Ighv5-4	immunoglobulin heavy variable 5-4 [Source:MGI Symbol;Acc:MGI:4439895]	Environmental Information Processing;Human Diseases;Human Diseases;Environmental Information Processing;Cellular Processes;Human Diseases;Human Diseases;Environmental Information Processing;Human Diseases;Human Diseases;Human Diseases;Environmental Information Processing;Organismal Systems;Human Diseases;Human Diseases;Organismal Systems;Organismal Systems;Human Diseases;Organismal Systems;Human …	Signal transduction;Infectious diseases;Infectious diseases;Signal transduction;Transport and catabolism;Cancers;Infectious diseases;Signal transduction;Immune diseases;Infectious diseases;Infectious diseases;Signal transduction;Immune system;Immune diseases;Cardiovascular diseases;Immune system;Immune system;Cardiovascular diseases;Immune system;Immune diseases;Infectious diseases;Immune system;…	ko04151//PI3K-Akt signaling pathway;ko05169//Epstein-Barr virus infection;ko05130//Pathogenic Escherichia coli infection;ko04020//Calcium signaling pathway;ko04145//Phagosome;ko05202//Transcriptional misregulation in cancers;ko05152//Tuberculosis;ko04072//Phospholipase D signaling pathway;ko05322//Systemic lupus erythematosus;ko05150//Staphylococcus aureus infection;ko05146//Amoebiasis;ko04064//N…	K06856;K06856;K06856;K06856;K06856;K06856;K06856;K06856;K06856;K06856;K06856;K06856;K06856;K06856;K06856;K06856;K06856;K06856;K06856;K06856;K06856;K06856;K06856;K06856;K06856;K06856;K06856	GO:0009897//external side of plasma membrane;GO:0042571//immunoglobulin complex, circulating	GO:0003823//antigen binding;GO:0034987//immunoglobulin receptor binding	GO:0006910//phagocytosis, recognition;GO:0006911//phagocytosis, engulfment;GO:0006958//complement activation, classical pathway;GO:0042742//defense response to bacterium;GO:0045087//innate immune response;GO:0050853//B cell receptor signaling pathway;GO:0050871//positive regulation of B cell activation
ENSMUSG00000041817	5	3	4	1	1	3	5	4	2	4	3	6	2	5	44	11	0.04	0.03	0.03	0.02	0.02	0.03	0.05	0.03	0.02	0.04	0.03	0.07	0.02	0.05	0.54	0.07	0.03125	0.105	1.74846	0.0477655	0.997444	Fam169a	family with sequence similarity 169, member A [Source:MGI Symbol;Acc:MGI:2444268]	-	-	-	-	GO:0005575//cellular_component;GO:0005634//nucleus;GO:0005635//nuclear envelope;GO:0005637//nuclear inner membrane;GO:0016020//membrane	GO:0003674//molecular_function	GO:0008150//biological_process
ENSMUSG00000002100	0	3	1	1	3	0	4	2	3	1	6	5	2	2	26	8	0	0.04	0.01	0.02	0.05	0	0.06	0.02	0.03	0.01	0.08	0.07	0.03	0.03	0.36	0.08	0.025	0.08625	1.7866	0.0478742	0.997444	Mybpc3	myosin binding protein C, cardiac [Source:MGI Symbol;Acc:MGI:102844]	Human Diseases;Human Diseases	Cardiovascular diseases;Cardiovascular diseases	ko05414//Dilated cardiomyopathy (DCM);ko05410//Hypertrophic cardiomyopathy (HCM)	K12568;K12568	GO:0005863//striated muscle myosin thick filament;GO:0030017//sarcomere;GO:0031672//A band;GO:0097512//cardiac myofibril	GO:0005515//protein binding;GO:0008307//structural constituent of muscle;GO:0017022//myosin binding;GO:0032036//myosin heavy chain binding;GO:0042802//identical protein binding	GO:0003007//heart morphogenesis;GO:0006942//regulation of striated muscle contraction;GO:0055010//ventricular cardiac muscle tissue morphogenesis;GO:0060048//cardiac muscle contraction
ENSMUSG00000020010	0	4	0	0	1	0	3	0	0	1	2	6	3	4	26	6	0	0.14	0	0	0.04	0	0.09	0	0	0.03	0.06	0.19	0.09	0.12	0.82	0.14	0.03375	0.18125	2.42502	0.0480792	0.997444	Vnn3	vanin 3 [Source:MGI Symbol;Acc:MGI:1347055]	Metabolism	Metabolism of cofactors and vitamins	ko00770//Pantothenate and CoA biosynthesis	K08069	GO:0005615//extracellular space;GO:0005886//plasma membrane;GO:0016020//membrane;GO:0031225//anchored component of membrane	GO:0016787//hydrolase activity;GO:0016811//hydrolase activity, acting on carbon-nitrogen (but not peptide) bonds, in linear amides;GO:0017159//pantetheine hydrolase activity	GO:0006807//nitrogen compound metabolic process;GO:0015939//pantothenate metabolic process
ENSMUSG00000062980	61	10	164	5	28	35	91	94	44	39	39	15	6	31	2901	19	0.56	0.13	1.42	0.06	0.35	0.38	0.91	0.68	0.35	0.41	0.37	0.15	0.09	0.29	29.1	0.18	0.56125	3.8675	2.78469	0.0486779	0.997444	Cped1	cadherin-like and PC-esterase domain containing 1 [Source:MGI Symbol;Acc:MGI:2444814]	-	-	-	-	GO:0005783//endoplasmic reticulum	GO:0003674//molecular_function	GO:0008150//biological_process
ENSMUSG00000036764	7	21	19	5	8	13	42	19	29	13	37	18	23	16	99	51	0.29	0.43	1.2	0.12	0.66	0.56	1.5	0.26	1.09	0.78	1.25	0.7	1.08	0.36	4.67	0.8	0.6275	1.34125	1.09589	0.0490261	0.997444	Dnajc12	DnaJ heat shock protein family (Hsp40) member C12 [Source:MGI Symbol;Acc:MGI:1353428]	-	-	-	-	GO:0005737//cytoplasm	-	GO:0008150//biological_process
ENSMUSG00000031553	0	1	0	0	2	0	0	0	0	1	2	6	2	1	2	6	0	0.05	0	0	0.06	0	0	0	0	0.02	0.04	0.13	0.04	0.02	0.05	0.09	0.01375	0.04875	1.82597	0.0490558	0.997444	Adam3	a disintegrin and metallopeptidase domain 3 (cyritestin) [Source:MGI Symbol;Acc:MGI:102518]	-	-	-	-	GO:0005886//plasma membrane;GO:0009986//cell surface;GO:0016020//membrane;GO:0016021//integral component of membrane;GO:0032991//protein-containing complex;GO:0045121//membrane raft;GO:0061827//sperm head	GO:0004222//metalloendopeptidase activity;GO:0005515//protein binding;GO:0008237//metallopeptidase activity	GO:0006508//proteolysis;GO:0007338//single fertilization;GO:0007339//binding of sperm to zona pellucida;GO:0009566//fertilization;GO:0010628//positive regulation of gene expression;GO:0030317//flagellated sperm motility;GO:0050684//regulation of mRNA processing
ENSMUSG00000028885	61	93	23	6	20	31	162	95	65	33	167	160	83	31	349	219	1.5	2.84	0.57	0.21	0.7	0.95	4.62	1.95	1.47	0.99	4.55	4.66	2.27	0.84	9.91	4.49	1.6675	3.6475	1.12922	0.0494895	0.997444	Smpdl3b	sphingomyelin phosphodiesterase, acid-like 3B [Source:MGI Symbol;Acc:MGI:1916022]	-	-	-	-	GO:0005576//extracellular region;GO:0005615//extracellular space;GO:0005886//plasma membrane;GO:0016020//membrane;GO:0031225//anchored component of membrane	GO:0004767//sphingomyelin phosphodiesterase activity;GO:0005515//protein binding;GO:0008081//phosphoric diester hydrolase activity;GO:0008270//zinc ion binding;GO:0016787//hydrolase activity;GO:0016798//hydrolase activity, acting on glycosyl bonds;GO:0046872//metal ion binding	GO:0002376//immune system process;GO:0006629//lipid metabolic process;GO:0006685//sphingomyelin catabolic process;GO:0006954//inflammatory response;GO:0008152//metabolic process;GO:0016042//lipid catabolic process;GO:0034122//negative regulation of toll-like receptor signaling pathway;GO:0045087//innate immune response;GO:0045824//negative regulation of innate immune response;GO:0046466//membrane…
ENSMUSG00000095675	0	1	2	0	0	5	1	17	0	0	0	0	0	0	750	0	0	0.09	0.14	0	0	0.36	0.03	0.82	0	0	0	0	0	0	49.17	0	0.18	6.14625	5.09364	0.0495489	0.997444	Ccl21b	chemokine (C-C motif) ligand 21B (leucine) [Source:MGI Symbol;Acc:MGI:1349182]	Environmental Information Processing;Environmental Information Processing;Organismal Systems;Environmental Information Processing	Signaling molecules and interaction;Signal transduction;Immune system;Signaling molecules and interaction	ko04060//Cytokine-cytokine receptor interaction;ko04064//NF-kappa B signaling pathway;ko04062//Chemokine signaling pathway;ko04061//Viral protein interaction with cytokine and cytokine receptor	K16062;K16062;K16062;K16062	GO:0005576//extracellular region;GO:0005615//extracellular space;GO:0009897//external side of plasma membrane	GO:0005125//cytokine activity;GO:0008009//chemokine activity;GO:0031732//CCR7 chemokine receptor binding;GO:0042379//chemokine receptor binding;GO:0048020//CCR chemokine receptor binding	GO:0002548//monocyte chemotaxis;GO:0006935//chemotaxis;GO:0006954//inflammatory response;GO:0006955//immune response;GO:0007186//G protein-coupled receptor signaling pathway;GO:0030593//neutrophil chemotaxis;GO:0030595//leukocyte chemotaxis;GO:0043547//positive regulation of GTPase activity;GO:0045638//negative regulation of myeloid cell differentiation;GO:0048247//lymphocyte chemotaxis;GO:006032…
ENSMUSG00000096596	0	1	2	0	0	5	1	17	0	0	0	0	0	0	750	0	0	0.09	0.14	0	0	0.36	0.03	0.82	0	0	0	0	0	0	49.17	0	0.18	6.14625	5.09364	0.0495489	0.997444	Gm10591	predicted gene 10591 [Source:MGI Symbol;Acc:MGI:3711256]	Environmental Information Processing;Environmental Information Processing;Organismal Systems;Environmental Information Processing	Signaling molecules and interaction;Signal transduction;Immune system;Signaling molecules and interaction	ko04060//Cytokine-cytokine receptor interaction;ko04064//NF-kappa B signaling pathway;ko04062//Chemokine signaling pathway;ko04061//Viral protein interaction with cytokine and cytokine receptor	K16062;K16062;K16062;K16062	GO:0005576//extracellular region;GO:0005615//extracellular space;GO:0009897//external side of plasma membrane	GO:0005125//cytokine activity;GO:0008009//chemokine activity;GO:0031732//CCR7 chemokine receptor binding;GO:0042379//chemokine receptor binding;GO:0048020//CCR chemokine receptor binding	GO:0002548//monocyte chemotaxis;GO:0006935//chemotaxis;GO:0006954//inflammatory response;GO:0006955//immune response;GO:0007186//G protein-coupled receptor signaling pathway;GO:0030593//neutrophil chemotaxis;GO:0030595//leukocyte chemotaxis;GO:0043547//positive regulation of GTPase activity;GO:0045638//negative regulation of myeloid cell differentiation;GO:0048247//lymphocyte chemotaxis;GO:006032…
ENSMUSG00000037033	3	1	1	0	0	1	2	1	0	5	2	3	4	11	3	2	0.04	0.02	0.01	0	0	0.02	0.03	0.01	0	0.09	0.03	0.05	0.07	0.18	0.05	0.02	0.01625	0.06125	1.91427	0.0495663	0.997444	Clca3b	chloride channel accessory 3B [Source:MGI Symbol;Acc:MGI:2181989]	Organismal Systems;Organismal Systems	Digestive system;Endocrine system	ko04972//Pancreatic secretion;ko04924//Renin secretion	K05030;K05030	GO:0005887//integral component of plasma membrane	GO:0005229//intracellular calcium activated chloride channel activity	GO:0006821//chloride transport;GO:1902476//chloride transmembrane transport
ENSMUSG00000048480	2	2	4	23	8	5	2	2	5	6	1	0	3	2	4	3	0.09	0.11	0.14	1.45	0.5	0.23	0.1	0.07	0.2	0.32	0.05	0	0.15	0.1	0.2	0.11	0.33625	0.14125	-1.25128	0.0496837	0.997444	Cxcr1	chemokine (C-X-C motif) receptor 1 [Source:MGI Symbol;Acc:MGI:2448715]	Environmental Information Processing;Environmental Information Processing;Cellular Processes;Organismal Systems;Environmental Information Processing;Human Diseases	Signaling molecules and interaction;Signal transduction;Transport and catabolism;Immune system;Signaling molecules and interaction;Infectious diseases	ko04060//Cytokine-cytokine receptor interaction;ko04072//Phospholipase D signaling pathway;ko04144//Endocytosis;ko04062//Chemokine signaling pathway;ko04061//Viral protein interaction with cytokine and cytokine receptor;ko05120//Epithelial cell signaling in Helicobacter pylori infection	K04175;K04175;K04175;K04175;K04175;K04175	GO:0005623//cell;GO:0005886//plasma membrane;GO:0009897//external side of plasma membrane;GO:0016020//membrane;GO:0016021//integral component of membrane	GO:0004918//interleukin-8 receptor activity;GO:0004930//G protein-coupled receptor activity;GO:0016493//C-C chemokine receptor activity;GO:0016494//C-X-C chemokine receptor activity;GO:0019956//chemokine binding;GO:0019957//C-C chemokine binding;GO:0019959//interleukin-8 binding	GO:0006935//chemotaxis;GO:0006955//immune response;GO:0007165//signal transduction;GO:0007166//cell surface receptor signaling pathway;GO:0007186//G protein-coupled receptor signaling pathway;GO:0007204//positive regulation of cytosolic calcium ion concentration;GO:0019722//calcium-mediated signaling;GO:0030593//neutrophil chemotaxis;GO:0031623//receptor internalization;GO:0038112//interleukin-8-…
