# Supplementary material for: Macrophages reprogramming improves immunotherapy of IL-33 in peritoneal metastasis of gastric cancer
Source: EMBO Mol Med. 2024 Jan 18;16(2):251–66. doi: 10.1038/s44321-023-00012-y (PMC10897402; doi:10.1038/s44321-023-00012-y)
Supplement: Supplementary file 7 — Source Data Fig. 4 [file 44321_2023_12_MOESM7_ESM.zip]

Archive with 54 entries (48 files):
- Figure 4/
- __MACOSX/._Figure 4
- Figure 4/.DS_Store
- __MACOSX/Figure 4/._.DS_Store
- Figure 4/4E/
- __MACOSX/Figure 4/._4E
- Figure 4/4B/
- __MACOSX/Figure 4/._4B
- Figure 4/4C/
- __MACOSX/Figure 4/._4C
- Figure 4/4D/
- __MACOSX/Figure 4/._4D
- Figure 4/4A/
- __MACOSX/Figure 4/._4A
- Figure 4/4E/4E-mRNA expression of Cd163.xlsx
- __MACOSX/Figure 4/4E/._4E-mRNA expression of Cd163.xlsx
- Figure 4/4E/4E-mRNA expression of Arg1.xlsx
- __MACOSX/Figure 4/4E/._4E-mRNA expression of Arg1.xlsx
- Figure 4/4E/4E-mRNA expression of Cd86.xlsx
- __MACOSX/Figure 4/4E/._4E-mRNA expression of Cd86.xlsx
- Figure 4/4E/4E-mRNA expression of Tnf.xlsx
- __MACOSX/Figure 4/4E/._4E-mRNA expression of Tnf.xlsx
- Figure 4/4E/4E-mRNA expression of Cd80.xlsx
- __MACOSX/Figure 4/4E/._4E-mRNA expression of Cd80.xlsx
- Figure 4/4E/4E-mRNA expression of Il1-┬aA╠ä.xlsx
- __MACOSX/Figure 4/4E/._4E-mRNA expression of Il1-┬aA╠ä.xlsx
- Figure 4/4E/4E-mRNA expression of Tgf-┬aA╠ä.xlsx
- __MACOSX/Figure 4/4E/._4E-mRNA expression of Tgf-┬aA╠ä.xlsx
- Figure 4/4E/4E-mRNA expression of Il6.xlsx
- __MACOSX/Figure 4/4E/._4E-mRNA expression of Il6.xlsx
- Figure 4/4B/4B-Flow cytometry RAW264.7 CD206.xlsx
- __MACOSX/Figure 4/4B/._4B-Flow cytometry RAW264.7 CD206.xlsx
- Figure 4/4B/4B-Flow cytometry RAW264.7 CD163.xlsx
- __MACOSX/Figure 4/4B/._4B-Flow cytometry RAW264.7 CD163.xlsx
- Figure 4/4C/4C-IL-6.xlsx
- __MACOSX/Figure 4/4C/._4C-IL-6.xlsx
- Figure 4/4C/4C-TNF-┬aA╠ü.xlsx
- __MACOSX/Figure 4/4C/._4C-TNF-┬aA╠ü.xlsx
- Figure 4/4C/4C-IL-13.xlsx
- __MACOSX/Figure 4/4C/._4C-IL-13.xlsx
- Figure 4/4C/4C-IL-2.xlsx
- __MACOSX/Figure 4/4C/._4C-IL-2.xlsx
- Figure 4/4C/4C-IFN-μ▒í.xlsx
- __MACOSX/Figure 4/4C/._4C-IFN-μ▒í.xlsx
- Figure 4/4C/4C-IL-5.xlsx
- __MACOSX/Figure 4/4C/._4C-IL-5.xlsx
- Figure 4/4D/4D-Flow cytometry THP1 CD163.xlsx
- __MACOSX/Figure 4/4D/._4D-Flow cytometry THP1 CD163.xlsx
- Figure 4/4D/4D-Flow cytometry THP1 CD80.xlsx
- __MACOSX/Figure 4/4D/._4D-Flow cytometry THP1 CD80.xlsx
- Figure 4/4A/4A-Flow cytometry RAW264.7 CD80.xlsx
- __MACOSX/Figure 4/4A/._4A-Flow cytometry RAW264.7 CD80.xlsx
- Figure 4/4A/4A-Flow cytometry RAW264.7 iNOS.xlsx
- __MACOSX/Figure 4/4A/._4A-Flow cytometry RAW264.7 iNOS.xlsx
