# Supplementary material for: Macrophages reprogramming improves immunotherapy of IL-33 in peritoneal metastasis of gastric cancer
Source: EMBO Mol Med. 2024 Jan 18;16(2):251–66. doi: 10.1038/s44321-023-00012-y (PMC10897402; doi:10.1038/s44321-023-00012-y)
Supplement: Supplementary file 7 — Source Data Fig. 4 [file 44321_2023_12_MOESM7_ESM.zip › Figure 4/4E/4E-mRNA expression of Tgf-┬aA╠ä.xlsx]

## Sheet: Sheet1
Vehicle	IFN-γ+LPS	IL-4+IL-13	IL-33
1	0.719	2.29	3.214
1	0.698	1.904	2.896
1	0.559	1.849	1.832
