# Supplementary material for: Macrophages reprogramming improves immunotherapy of IL-33 in peritoneal metastasis of gastric cancer
Source: EMBO Mol Med. 2024 Jan 18;16(2):251–66. doi: 10.1038/s44321-023-00012-y (PMC10897402; doi:10.1038/s44321-023-00012-y)
Supplement: Supplementary file 7 — Source Data Fig. 4 [file 44321_2023_12_MOESM7_ESM.zip › Figure 4/4E/4E-mRNA expression of Il6.xlsx]

## Sheet: Sheet1
Vehicle	IFN-γ+LPS	IL-4+IL-13	IL-33
1	191.46	1.025	1.562
1	165.378	0.564	1.323
1	175.896	0.733	1.256
