# Supplementary material for: Macrophages reprogramming improves immunotherapy of IL-33 in peritoneal metastasis of gastric cancer
Source: EMBO Mol Med. 2024 Jan 18;16(2):251–66. doi: 10.1038/s44321-023-00012-y (PMC10897402; doi:10.1038/s44321-023-00012-y)
Supplement: Supplementary file 7 — Source Data Fig. 4 [file 44321_2023_12_MOESM7_ESM.zip › Figure 4/4B/4B-Flow cytometry RAW264.7 CD206.xlsx]

## Sheet: Sheet1
Vehicle	LPS	IL-4+IL-10	IL-33
27.68	36.63	54.76	44.34
38.3	31.29	66.69	52.08
16.6	33.78	42.54	39.64
25.94	19.27	70.79	36.95
30.16	23.49	70.38	30.86
