# Supplementary material for: Macrophages reprogramming improves immunotherapy of IL-33 in peritoneal metastasis of gastric cancer
Source: EMBO Mol Med. 2024 Jan 18;16(2):251–66. doi: 10.1038/s44321-023-00012-y (PMC10897402; doi:10.1038/s44321-023-00012-y)
Supplement: Supplementary file 7 — Source Data Fig. 4 [file 44321_2023_12_MOESM7_ESM.zip › Figure 4/4B/4B-Flow cytometry RAW264.7 CD163.xlsx]

## Sheet: Sheet1
Vehicle	LPS	IL-4+IL-10	IL-33
3.11	3.29	18.26	8.34
3.08	3.15	17.39	8.13
3.48	3.07	18.37	7.6
3.32	3.55	17.8	7.56
4.67	4.1	17.19	7.7
