# Supplementary material for: Macrophages reprogramming improves immunotherapy of IL-33 in peritoneal metastasis of gastric cancer
Source: EMBO Mol Med. 2024 Jan 18;16(2):251–66. doi: 10.1038/s44321-023-00012-y (PMC10897402; doi:10.1038/s44321-023-00012-y)
Supplement: Supplementary file 7 — Source Data Fig. 4 [file 44321_2023_12_MOESM7_ESM.zip › Figure 4/4C/4C-IL-6.xlsx]

## Sheet: Sheet1
Vehicle	LPS	IL-4+IL-10	IL-33
2.56	17	4.23	1.34
5.56	10.13	4.56	3.15
1.23	13	3.12	3.59
4.01	9.12	3.65	4.26
4.23	13.29	6.97	7.12
