# Supplementary material for: Macrophages reprogramming improves immunotherapy of IL-33 in peritoneal metastasis of gastric cancer
Source: EMBO Mol Med. 2024 Jan 18;16(2):251–66. doi: 10.1038/s44321-023-00012-y (PMC10897402; doi:10.1038/s44321-023-00012-y)
Supplement: Supplementary file 7 — Source Data Fig. 4 [file 44321_2023_12_MOESM7_ESM.zip › Figure 4/4C/4C-TNF-┬aA╠ü.xlsx]

## Sheet: Sheet1
Vehicle	LPS	IL-4+IL-10	IL-33
461	17796	214	13593
370	17249	205	14693
423	17364	177	14439
439	16394	219	25316
398	18532	353	20034
