# Supplementary material for: Macrophages reprogramming improves immunotherapy of IL-33 in peritoneal metastasis of gastric cancer
Source: EMBO Mol Med. 2024 Jan 18;16(2):251–66. doi: 10.1038/s44321-023-00012-y (PMC10897402; doi:10.1038/s44321-023-00012-y)
Supplement: Supplementary file 7 — Source Data Fig. 4 [file 44321_2023_12_MOESM7_ESM.zip › Figure 4/4C/4C-IL-13.xlsx]

## Sheet: Sheet1
Vehicle	LPS	IL-4+IL-10	IL-33
3.96	3	4.01	1.95
3.28	3.56	2.89	3.25
2.96	3.52	2.97	3.46
4.56	3.12	3.46	3.76
4.05	3.16	3.86	3.98
