# Supplementary material for: Macrophages reprogramming improves immunotherapy of IL-33 in peritoneal metastasis of gastric cancer
Source: EMBO Mol Med. 2024 Jan 18;16(2):251–66. doi: 10.1038/s44321-023-00012-y (PMC10897402; doi:10.1038/s44321-023-00012-y)
Supplement: Supplementary file 7 — Source Data Fig. 4 [file 44321_2023_12_MOESM7_ESM.zip › Figure 4/4C/4C-IL-2.xlsx]

## Sheet: Sheet1
Vehicle	LPS	IL-4+IL-10	IL-33
1.85	1.84	2.26	1.37
0.86	2.38	2.46	2.1
1.25	2.41	1.82	2.36
2.13	1.53	2.37	3.19
3.12	2.59	3.15	2.21
