# Supplementary material for: Macrophages reprogramming improves immunotherapy of IL-33 in peritoneal metastasis of gastric cancer
Source: EMBO Mol Med. 2024 Jan 18;16(2):251–66. doi: 10.1038/s44321-023-00012-y (PMC10897402; doi:10.1038/s44321-023-00012-y)
Supplement: Supplementary file 7 — Source Data Fig. 4 [file 44321_2023_12_MOESM7_ESM.zip › Figure 4/4C/4C-IFN-μ▒í.xlsx]

## Sheet: Sheet1
Vehicle	LPS	IL-4+IL-10	IL-33
1.47	1.57	1.13	0.73
0.96	1.74	1.12	1
1.26	1.21	1	1.35
2	1	1.46	2.35
1.67	1.61	1.28	1.12
