# Supplementary material for: Macrophages reprogramming improves immunotherapy of IL-33 in peritoneal metastasis of gastric cancer
Source: EMBO Mol Med. 2024 Jan 18;16(2):251–66. doi: 10.1038/s44321-023-00012-y (PMC10897402; doi:10.1038/s44321-023-00012-y)
Supplement: Supplementary file 7 — Source Data Fig. 4 [file 44321_2023_12_MOESM7_ESM.zip › Figure 4/4C/4C-IL-5.xlsx]

## Sheet: Sheet1
Vehicle	LPS	IL-4+IL-10	IL-33
2.44	1.53	1.93	1
1.02	2.36	1.76	1.73
1.75	2.15	1.94	1.68
1.83	1.21	2.21	3.56
1.39	2.49	1.53	1.86
