# Supplementary material for: Macrophages reprogramming improves immunotherapy of IL-33 in peritoneal metastasis of gastric cancer
Source: EMBO Mol Med. 2024 Jan 18;16(2):251–66. doi: 10.1038/s44321-023-00012-y (PMC10897402; doi:10.1038/s44321-023-00012-y)
Supplement: Supplementary file 7 — Source Data Fig. 4 [file 44321_2023_12_MOESM7_ESM.zip › Figure 4/4A/4A-Flow cytometry RAW264.7 CD80.xlsx]

## Sheet: Sheet1
Vehicle	LPS	IL-4+IL-10	IL-33
6.23	14.35	8.33	11.65
10.33	15.2	7.1	11.52
11.24	16	5.15	13.01
9.08	20	6.43	14.98
12.23	16.49	2.45	11.76
9.83	18.78	3.83	17.57
