# Supplementary material for: Macrophages reprogramming improves immunotherapy of IL-33 in peritoneal metastasis of gastric cancer
Source: EMBO Mol Med. 2024 Jan 18;16(2):251–66. doi: 10.1038/s44321-023-00012-y (PMC10897402; doi:10.1038/s44321-023-00012-y)
Supplement: Supplementary file 7 — Source Data Fig. 4 [file 44321_2023_12_MOESM7_ESM.zip › Figure 4/4A/4A-Flow cytometry RAW264.7 iNOS.xlsx]

## Sheet: Sheet1
Vehicle	LPS	IL-4+IL-10	IL-33
3.73	23.74	0.98	17.78
5.89	27.4	0.86	13.34
4.65	26.72	5.42	11.78
4.51	21.03	5.25	12.76
4.3	11.06	1.02	6.02
5.48	19.94	4.08	7.81
3.73	23.45	0.98	17.57
5.89	27.4	0.86	13.34
4.65	26.72	5.42	11.78
4.51	21.03	5.25	12.76
4.3	11.06	1.75	6.02
5.29	19.94	4.08	7.61
