# Supplementary material for: Macrophages reprogramming improves immunotherapy of IL-33 in peritoneal metastasis of gastric cancer
Source: EMBO Mol Med. 2024 Jan 18;16(2):251–66. doi: 10.1038/s44321-023-00012-y (PMC10897402; doi:10.1038/s44321-023-00012-y)
Supplement: Supplementary file 8 — Source Data Fig. 5 [file 44321_2023_12_MOESM8_ESM.zip]

Archive with 28 entries (22 files):
- Figure 5/
- __MACOSX/._Figure 5
- Figure 5/5F/
- __MACOSX/Figure 5/._5F
- Figure 5/.DS_Store
- __MACOSX/Figure 5/._.DS_Store
- Figure 5/5C/
- __MACOSX/Figure 5/._5C
- Figure 5/5D/
- __MACOSX/Figure 5/._5D
- Figure 5/5E/
- __MACOSX/Figure 5/._5E
- Figure 5/5B/
- __MACOSX/Figure 5/._5B
- Figure 5/5F/5F-Immunofluorescence.tif
- __MACOSX/Figure 5/5F/._5F-Immunofluorescence.tif
- Figure 5/5C/5C-Quantification of bioluminescence imaging.xlsx
- __MACOSX/Figure 5/5C/._5C-Quantification of bioluminescence imaging.xlsx
- Figure 5/5D/5D-Abdominal dissemination tumors.tif
- __MACOSX/Figure 5/5D/._5D-Abdominal dissemination tumors.tif
- Figure 5/5D/5D-Quantification.xlsx
- __MACOSX/Figure 5/5D/._5D-Quantification.xlsx
- Figure 5/5E/5E-Mesenteric dissemination tumors.tif
- __MACOSX/Figure 5/5E/._5E-Mesenteric dissemination tumors.tif
- Figure 5/5E/5E-Quantification.xlsx
- __MACOSX/Figure 5/5E/._5E-Quantification.xlsx
- Figure 5/5B/5B-Bioluminescence imaging.tif
- __MACOSX/Figure 5/5B/._5B-Bioluminescence imaging.tif
