# Supplementary material for: Macrophages reprogramming improves immunotherapy of IL-33 in peritoneal metastasis of gastric cancer
Source: EMBO Mol Med. 2024 Jan 18;16(2):251–66. doi: 10.1038/s44321-023-00012-y (PMC10897402; doi:10.1038/s44321-023-00012-y)
Supplement: Supplementary file 8 — Source Data Fig. 5 [file 44321_2023_12_MOESM8_ESM.zip › Figure 5/5C/5C-Quantification of bioluminescence imaging.xlsx]

## Sheet: Sheet1
Days	Vehicle					IL-33					anti-CSF1R					IL-33+anti-CSF1R
2	1.238	0.918	0.933	1.254	0.692	1.025	1.13	0.943	1.138	1.256	1.128	1.129	1.13	0.935	1.349	1.112	0.953	1.133	1.238	0.727
6	0.93	1.13	1.153	1.379	0.652	0.98	0.886	1.026	0.916	0.689	0.71	0.79	0.82	0.933	1.02	0.684	0.523	0.623	0.5	0.816
10	0.853	1.104	0.868	1.349	0.753	0.721	0.8	0.962	0.889	0.514	0.62	0.712	0.75	0.751	0.661	0.573	0.349	0.475	0.18	0.392
14	0.939	1.123	1.344	1.223	0.81	0.88	0.756	0.843	1.021	0.751	0.621	0.531	0.786	0.846	0.782	0.513	0.418	0.533	0.253	0.425
18	1.238	1.796	1.386	1.723	1.221	0.946	1.001	1.326	1.458	0.841	0.843	0.8	0.813	1.017	1.12	0.612	0.513	0.549	0.336	0.574
21	2.616	2.113	2.913	1.858	1.514	1.386	1.313	1.653	1.953	0.65	1.134	0.979	1.155	1.21	1.359	0.643	0.885	0.599	0.579	0.315
