# Supplementary material for: Macrophages reprogramming improves immunotherapy of IL-33 in peritoneal metastasis of gastric cancer
Source: EMBO Mol Med. 2024 Jan 18;16(2):251–66. doi: 10.1038/s44321-023-00012-y (PMC10897402; doi:10.1038/s44321-023-00012-y)
Supplement: Supplementary file 8 — Source Data Fig. 5 [file 44321_2023_12_MOESM8_ESM.zip › Figure 5/5D/5D-Quantification.xlsx]

## Sheet: Sheet1
Vehicle	IL-33	anti-CSF1R	IL-33+anti-CSF1R
600	433	413	286
800	351	328	223
782	290	254	250
551	457	269	213
358	500	491	0
