# Supplementary material for: Macrophages reprogramming improves immunotherapy of IL-33 in peritoneal metastasis of gastric cancer
Source: EMBO Mol Med. 2024 Jan 18;16(2):251–66. doi: 10.1038/s44321-023-00012-y (PMC10897402; doi:10.1038/s44321-023-00012-y)
Supplement: Supplementary file 9 — Source Data Fig. 6 [file 44321_2023_12_MOESM9_ESM.zip]

Archive with 32 entries (25 files):
- Figure 6/
- __MACOSX/._Figure 6
- Figure 6/6F/
- __MACOSX/Figure 6/._6F
- Figure 6/6A/
- __MACOSX/Figure 6/._6A
- Figure 6/.DS_Store
- __MACOSX/Figure 6/._.DS_Store
- Figure 6/6B/
- __MACOSX/Figure 6/._6B
- Figure 6/6E/
- __MACOSX/Figure 6/._6E
- Figure 6/6D/
- __MACOSX/Figure 6/._6D
- Figure 6/6C/
- __MACOSX/Figure 6/._6C
- Figure 6/6F/6F-Flow cytometry CD163.xlsx
- __MACOSX/Figure 6/6F/._6F-Flow cytometry CD163.xlsx
- Figure 6/6A/6A-Western Blot.tif
- __MACOSX/Figure 6/6A/._6A-Western Blot.tif
- Figure 6/6B/6B-Immunofluorescence.tif
- __MACOSX/Figure 6/6B/._6B-Immunofluorescence.tif
- Figure 6/6E/6E-Immunofluorescence.tif
- __MACOSX/Figure 6/6E/._6E-Immunofluorescence.tif
- Figure 6/6E/6E-Quantification.xlsx
- __MACOSX/Figure 6/6E/._6E-Quantification.xlsx
- Figure 6/6D/6D-Flow cytometry GATA3.xlsx
- __MACOSX/Figure 6/6D/._6D-Flow cytometry GATA3.xlsx
- Figure 6/6C/6C-Flow cytometry CD163.xlsx
- __MACOSX/Figure 6/6C/._6C-Flow cytometry CD163.xlsx
- Figure 6/6C/6C-Flow cytometry CD206.xlsx
- __MACOSX/Figure 6/6C/._6C-Flow cytometry CD206.xlsx
