# Supplementary material for: Macrophages reprogramming improves immunotherapy of IL-33 in peritoneal metastasis of gastric cancer
Source: EMBO Mol Med. 2024 Jan 18;16(2):251–66. doi: 10.1038/s44321-023-00012-y (PMC10897402; doi:10.1038/s44321-023-00012-y)
Supplement: Supplementary file 9 — Source Data Fig. 6 [file 44321_2023_12_MOESM9_ESM.zip › Figure 6/6F/6F-Flow cytometry CD163.xlsx]

## Sheet: Sheet1
Scramble-shRNA	GATA3-shRNA	IL-33+scramble-shRNA	IL-33+ GATA3-shRNA
4.71	3.96	17.8	5.84
5.23	4.2	15.36	4.13
4.08	3.51	11.35	3.9
5.1	5.09	18.1	7.23
3.19	3.26	13.46	6.16
