# Supplementary material for: Macrophages reprogramming improves immunotherapy of IL-33 in peritoneal metastasis of gastric cancer
Source: EMBO Mol Med. 2024 Jan 18;16(2):251–66. doi: 10.1038/s44321-023-00012-y (PMC10897402; doi:10.1038/s44321-023-00012-y)
Supplement: Supplementary file 9 — Source Data Fig. 6 [file 44321_2023_12_MOESM9_ESM.zip › Figure 6/6E/6E-Quantification.xlsx]

## Sheet: Sheet1
Vehicle	IL-33	IL-33+SB203580
44.557	188.852	97.594
57.289	190.026	111.264
40.379	148.255	85.153
