# Supplementary material for: Macrophages reprogramming improves immunotherapy of IL-33 in peritoneal metastasis of gastric cancer
Source: EMBO Mol Med. 2024 Jan 18;16(2):251–66. doi: 10.1038/s44321-023-00012-y (PMC10897402; doi:10.1038/s44321-023-00012-y)
Supplement: Supplementary file 9 — Source Data Fig. 6 [file 44321_2023_12_MOESM9_ESM.zip › Figure 6/6D/6D-Flow cytometry GATA3.xlsx]

## Sheet: Sheet1
Vehicle	IL-33	IL-33+SB203580
4.02	10.2	5.29
4.96	8.4	6.73
5.73	11.25	7.3
3.17	9.38	5.25
5.26	12.38	7.75
