# Supplementary material for: Macrophages reprogramming improves immunotherapy of IL-33 in peritoneal metastasis of gastric cancer
Source: EMBO Mol Med. 2024 Jan 18;16(2):251–66. doi: 10.1038/s44321-023-00012-y (PMC10897402; doi:10.1038/s44321-023-00012-y)
Supplement: Supplementary file 9 — Source Data Fig. 6 [file 44321_2023_12_MOESM9_ESM.zip › Figure 6/6C/6C-Flow cytometry CD163.xlsx]

## Sheet: Sheet1
Vehicle	IL-33	IL-33+JSH-23	IL-33+U0126	IL-33+SB203580
4.92	8.57	11.26	18.46	8.36
6.51	12.29	13.77	17.83	7.01
5.18	11.38	15.61	21.41	8.22
5.49	14.23	17.54	15.33	6.07
4.62	10.95	16.38	29.23	10.21
