# Supplementary material for: Macrophages reprogramming improves immunotherapy of IL-33 in peritoneal metastasis of gastric cancer
Source: EMBO Mol Med. 2024 Jan 18;16(2):251–66. doi: 10.1038/s44321-023-00012-y (PMC10897402; doi:10.1038/s44321-023-00012-y)
Supplement: Supplementary file 9 — Source Data Fig. 6 [file 44321_2023_12_MOESM9_ESM.zip › Figure 6/6C/6C-Flow cytometry CD206.xlsx]

## Sheet: Sheet1
Vehicle	IL-33	IL-33+JSH-23	IL-33+U0126	IL-33+SB203580
21.18	51.16	67.42	58.94	35.49
18.73	49.46	53.06	54.64	27.04
12.39	39.73	68.88	61.7	39.5
16.37	53.53	64.12	55.88	45.89
25.33	55.22	59.51	61.66	19.38
