# Supplementary material for: Macrophages reprogramming improves immunotherapy of IL-33 in peritoneal metastasis of gastric cancer
Source: EMBO Mol Med. 2024 Jan 18;16(2):251–66. doi: 10.1038/s44321-023-00012-y (PMC10897402; doi:10.1038/s44321-023-00012-y)
Supplement: Supplementary file 10 — Source Data Fig. 7 [file 44321_2023_12_MOESM10_ESM.zip]

Archive with 24 entries (19 files):
- Figure 7/
- __MACOSX/._Figure 7
- Figure 7/.DS_Store
- __MACOSX/Figure 7/._.DS_Store
- Figure 7/7D/
- __MACOSX/Figure 7/._7D
- Figure 7/7C/
- __MACOSX/Figure 7/._7C
- Figure 7/7B/
- __MACOSX/Figure 7/._7B
- Figure 7/7E/
- __MACOSX/Figure 7/._7E
- Figure 7/7D/7D-Flow cytometry CD163.xlsx
- __MACOSX/Figure 7/7D/._7D-Flow cytometry CD163.xlsx
- Figure 7/7C/7C-Qantification.xlsx
- __MACOSX/Figure 7/7C/._7C-Qantification.xlsx
- Figure 7/7C/7C-Mesenteric dissemination tumors.tif
- __MACOSX/Figure 7/7C/._7C-Mesenteric dissemination tumors.tif
- Figure 7/7B/7B-Abdominal dissemination tumors.tif
- __MACOSX/Figure 7/7B/._7B-Abdominal dissemination tumors.tif
- Figure 7/7B/7B-Qantification.xlsx
- __MACOSX/Figure 7/7B/._7B-Qantification.xlsx
- Figure 7/7E/7E-Flow cytometry CD80.xlsx
- __MACOSX/Figure 7/7E/._7E-Flow cytometry CD80.xlsx
