# Supplementary material for: Macrophages reprogramming improves immunotherapy of IL-33 in peritoneal metastasis of gastric cancer
Source: EMBO Mol Med. 2024 Jan 18;16(2):251–66. doi: 10.1038/s44321-023-00012-y (PMC10897402; doi:10.1038/s44321-023-00012-y)
Supplement: Supplementary file 10 — Source Data Fig. 7 [file 44321_2023_12_MOESM10_ESM.zip › Figure 7/7D/7D-Flow cytometry CD163.xlsx]

## Sheet: Sheet1
Vehicle	SB203580	IL-33	IL-33+SB203580
5.64	4.3	6.56	4.15
5.2	4.64	5.59	3.36
5.15	4.28	5.14	4.33
4.73	5.22	6.21	5.13
4.59	5.2	6.46	5.44
