# Supplementary material for: Macrophages reprogramming improves immunotherapy of IL-33 in peritoneal metastasis of gastric cancer
Source: EMBO Mol Med. 2024 Jan 18;16(2):251–66. doi: 10.1038/s44321-023-00012-y (PMC10897402; doi:10.1038/s44321-023-00012-y)
Supplement: Supplementary file 10 — Source Data Fig. 7 [file 44321_2023_12_MOESM10_ESM.zip › Figure 7/7C/7C-Qantification.xlsx]

## Sheet: Sheet1
Vehicle	SB203580	IL-33	IL-33+SB203580
6	5	3	0
8	7	4	2
9	6	3	2
11	5	5	1
7	9	5	3
