# Supplementary material for: Macrophages reprogramming improves immunotherapy of IL-33 in peritoneal metastasis of gastric cancer
Source: EMBO Mol Med. 2024 Jan 18;16(2):251–66. doi: 10.1038/s44321-023-00012-y (PMC10897402; doi:10.1038/s44321-023-00012-y)
Supplement: Supplementary file 10 — Source Data Fig. 7 [file 44321_2023_12_MOESM10_ESM.zip › Figure 7/7E/7E-Flow cytometry CD80.xlsx]

## Sheet: Sheet1
Vehicle	SB203580	IL-33	IL-33+SB203580
18.28	27.38	22.29	33.78
19.57	20.51	21.02	26.18
13.65	22.52	19.86	31.44
13.35	23.62	17.52	36.45
20.33	30.96	23.54	20.39
